# Supplementary material for: Prediction of Collision Cross Section Values: Application to Non-Intentionally Added Substance Identification in Food Contact Materials
Source: J Agric Food Chem. 2022 Jan 18;70(4):1272–81. doi: 10.1021/acs.jafc.1c06989 (PMC8815070; doi:10.1021/acs.jafc.1c06989)
Supplement: Supplementary file 2 — jf1c06989_si_002.xlsx [file jf1c06989_si_002.xlsx]

## Sheet: M+H
No.	CAS	name	monoisotopic mass	CCS	Smiles	Class
1	919-30-2	(3-aminopropyl)triethoxysilane	221.145	153.72	CCO[Si](CCCN)(OCC)OCC	Organometallic compounds
2	1025-15-6	1,3,5 triallyl-1,3,5-triazine 2,4,6 trione	249.111	151.08	C=CCN1C(=O)N(C(=O)N(C1=O)CC=C)CC=C	Organoheterocyclic compounds
3	1460-02-2	1,3,5-tri-tert-butylbenzene	246.235	173.59	CC(C)(C)C1=CC(=CC(=C1)C(C)(C)C)C(C)(C)C	Benzenoids
4	135861-56-2	1,3:24-Bis(3,4-dimethylobenzylideno)sorbitol	414.204	201.31	CC1=C(C=C(C=C1)C2OCC3C(O2)C(OC(O3)C4=CC(=C(C=C4)C)C)C(CO)O)C	Benzenoids
5	6607-34-7	1,4,7-trioxacyclotridecane-8,13-dione	216.1	143.46	C1CCC(=O)OCCOCCOC(=O)C1	Organoheterocyclic compounds
6	5315-79-7	1-hydroxypyrene	218.073	140.78	C1=CC2=C3C(=C1)C=CC4=C(C=CC(=C43)C=C2)O	Benzenoids
7	134-32-7	1-Naphthylamine	143.073	128.77	C1=CC=C2C(=C1)C=CC=C2N	Benzenoids
8	131-53-3	2,2'-Dihydroxy-4-Methoxybenzophenone	244.074	149.41	COC1=CC(=C(C=C1)C(=O)C2=CC=CC=C2O)O	Benzenoids
9	91-76-9	2,4-Diamino-6-phenyl-1,3,5-triazine	187.086	138.98	C1=CC=C(C=C1)C2=NC(=NC(=N2)N)N	Organoheterocyclic compounds
10	95-80-7	2,4-diaminotoluene	122.084	123.3	CC1=C(C=C(C=C1)N)N	Benzenoids
11	131-56-6	2,4-Dihydroxybenzophenone	214.063	143.74	C1=CC=C(C=C1)C(=O)C2=C(C=C(C=C2)O)O	Benzenoids
12	95-68-1	2,4-Dimethylaniline	121.089	130.42	CC1=CC(=C(C=C1)N)C	Benzenoids
13	96-76-4	2,4-Di-tert-butylphenol	206.167	152.29	CC(C)(C)C1=CC(=C(C=C1)O)C(C)(C)C	Benzenoids
14	7128-64-5	2,5-Bis(5-tert-butyl-benzoxazol-2-yl)thiophene	430.171	226.8	CC(C)(C)C1=CC2=C(C=C1)OC(=N2)C3=CC=C(S3)C4=NC5=C(O4)C=CC(=C5)C(C)(C)C	Organoheterocyclic compounds
15	2460-77-7	2,5-ditertbutyl-1,4-benzoquinone	220.146	156.45	CC(C)(C)C1=CC(=O)C(=CC1=O)C(C)(C)C	Organic oxygen compounds
16	823-40-5	2,6-Diaminotoluene	122.084	123.3	CC1=C(C=CC=C1N)N	Benzenoids
17	91-10-1	2,6-dimethoxyphenol	154.063	131.46	COC1=C(C(=CC=C1)OC)O	Benzenoids
18	719-22-2	2,6-ditertbutyl-1,4-benzoquinone	220.146	155.96	CC(C)(C)C1=CC(=O)C=C(C1=O)C(C)(C)C	Lipids and lipid-like molecules
19	4130-42-1	2,6-ditert-butyl-4-ethylphenol	234.198	167.25	CCC1=CC(=C(C(=C1)C(C)(C)C)O)C(C)(C)C	Benzenoids
20	128-39-2	2,6-di-tert-butylphenol	206.167	154.69	CC(C)(C)C1=C(C(=CC=C1)C(C)(C)C)O	Benzenoids
21	5102-79-4	2-diphenylacetyl-1,3-indandione-1-hydrazone	354.137	184.27	C1=CC=C(C=C1)C(C2=CC=CC=C2)C(=O)C3C(=NN)C4=CC=CC=C4C3=O	Benzenoids
22	84-51-5	2-Ethyl anthraquinone	236.084	146.66	CCC1=CC2=C(C=C1)C(=O)C3=CC=CC=C3C2=O	Benzenoids
23	6197-30-4	2-Ethylhexyl 2-cyano-3,3-diphenylacrylate	361.204	193.58	CCCCC(CC)COC(=O)C(=C(C1=CC=CC=C1)C2=CC=CC=C2)C#N	Benzenoids
24	5495-84-1	2-isopropyl-9H-thioxanthen-9-one	254.077	152.36	CC(C)C1=CC2=C(C=C1)SC3=CC=CC=C3C2=O	Organoheterocyclic compounds
25	91-59-8	2-Napthylamine	143.073	127.31	C1=CC=C2C=C(C=CC2=C1)N	Benzenoids
26	1620-98-0	3,5-Di-Tert-butyl-4-hydroxybenzaldehyde	234.162	164.86	CC(C)(C)C1=CC(=CC(=C1O)C(C)(C)C)C=O	Organic oxygen compounds
27	154862-43-8	3,9-Bis(2,4-dicumylphenoxy)-2,4,8,10-tetraoxa-3,9-diphosphaspiro[5.5]undecane	852.371	329.43	CC(C)(C1=CC=CC=C1)C2=CC(=C(C=C2)OP3OCC4(CO3)COP(OC4)OC5=C(C=C(C=C5)C(C)(C)C6=CC=CC=C6)C(C)(C)C7=CC=CC=C7)C(C)(C)C8=CC=CC=C8	Phenylpropanoids and polyketides
28	1204-86-0	4-(4-morpholinyl)benzaldehyde	191.095	139.62	C1COCCN1C2=CC=C(C=C2)C=O	Organoheterocyclic compounds
29	2312-15-4	4-(Dodecyloxy)benzoic acid	306.219	180.54	CCCCCCCCCCCCOC1=CC=C(C=C1)C(=O)O	Benzenoids
30	1533-45-5	4,4'-Bis(2-benzoxazolyl)stilbene	414.137	209.61	C1=CC=C2C(=C1)N=C(O2)C3=CC=C(C=C3)C=CC4=CC=C(C=C4)C5=NC6=CC=CC=C6O5	Phenylpropanoids and polyketides
31	90-93-7	4,4'-BIS(diethylamino) benzophenone	324.22	186.94	CCN(CC)C1=CC=C(C=C1)C(=O)C2=CC=C(C=C2)N(CC)CC	Benzenoids
32	101-77-9	4,4-Methylenedianiline	198.116	158.25	C1=CC(=CC=C1CC2=CC=C(C=C2)N)N	Benzenoids
33	52480-43-0	4,5-Dimethyl-2-furaldehyde	124.052	123.54	CC1=C(OC(=C1)C=O)C	Organic oxygen compounds
34	1207-12-1	4,6-dimethyldibenzothiophene	212.066	147.04	CC1=C2C(=CC=C1)C3=CC=CC(=C3S2)C	Organoheterocyclic compounds
35	838-88-0	4.4´-Methylene-bis(2-methylaniline)	226.147	168.98	CC1=C(C=CC(=C1)CC2=CC(=C(C=C2)N)C)N	Benzenoids
36	92-67-1	4-Aminobiphenyl	169.089	145.04	C1=CC=C(C=C1)C2=CC=C(C=C2)N	Benzenoids
37	1137-42-4	4-hydroxybenzophenone	198.068	140.13	C1=CC=C(C=C1)C(=O)C2=CC=C(C=C2)O	Benzenoids
38	134-84-9	4-methylbenzophenone	196.089	140.83	CC1=CC=C(C=C1)C(=O)C2=CC=CC=C2	Benzenoids
39	104-40-5	4-Nonyl phenol	220.183	159.64	CCCCCCCCCC1=CC=C(C=C1)O	Benzenoids
40	17540-75-9	4-sec-Butyl-2,6-di-tert-butylphenol	262.23	176.53	CCC(C)C1=CC(=C(C(=C1)C(C)(C)C)O)C(C)(C)C	Benzenoids
41	82304-66-3	7,9-Di-tert-butyl-1-oxaspiro(4,5)deca-6,9-diene-2,8-dione	276.173	173.89	CC(C)(C)C1=CC2(CCC(=O)O2)C=C(C1=O)C(C)(C)C	Organoheterocyclic compounds
42	84-65-1	9,10-anthracenequinone	208.052	136.12	C1=CC=C2C(=C1)C(=O)C3=CC=CC=C3C2=O	Benzenoids
43	484-17-3	9-phenanthrol	194.073	136.78	C1=CC=C2C(=C1)C=C(C3=CC=CC=C23)O	Benzenoids
44	103-90-2	acetaminophen	151.063	130.78	CC(=O)NC1=CC=C(C=C1)O	Benzenoids
45	123-28-4	Antioxidante L	514.406	258.9	CCCCCCCCCCCCOC(=O)CCSCCC(=O)OCCCCCCCCCCCC	Organic acids and derivatives
46	92-87-5	Benzidine	184.1	151.62	C1=CC(=CC=C1C2=CC=C(C=C2)N)N	Benzenoids
47	119-61-9	Benzophenone	182.073	136.48	C1=CC=C(C=C1)C(=O)C2=CC=CC=C2	Benzenoids
48	117-81-7	bis (2-ethylhexyl) phthalate	390.277	213.33	CCCCC(CC)COC(=O)C1=CC=CC=C1C(=O)OCC(CC)CCCC	Benzenoids
49	80-05-7	Bisphenol A	228.115	151.89	CC(C)(C1=CC=C(C=C1)O)C2=CC=C(C=C2)O	Benzenoids
50	76002-91-0	Bisphenol A (2,3-dihydroxypropyl) glycidyl ether (BADGE-glycidyl)	358.178	187.68	CC(C)(C1=CC=C(C=C1)OCC2CO2)C3=CC=C(C=C3)OCC(CO)O	Benzenoids
51	5581-32-8	Bisphenol A bis (2,3-dihydroxypropyl) ether (BADGE-diol)	376.189	193.71	CC(C)(C1=CC=C(C=C1)OCC(CO)O)C2=CC=C(C=C2)OCC(CO)O	Benzenoids
52	94-26-8	butyl 4-hydroxybenzoate	194.094	148.06	CCCCOC(=O)C1=CC=C(C=C1)O	Benzenoids
53	136-60-7	Butyl benzoate	178.099	136.29	CCCCOC(=O)C1=CC=CC=C1	Benzenoids
54	128-37-0	Butylated Hydroxytoluene (BHT)	220.183	159.39	CC1=CC(=C(C(=C1)C(C)(C)C)O)C(C)(C)C	Benzenoids
55	58-08-2	caffeine	194.08	137.42	CN1C=NC2=C1C(=O)N(C(=O)N2C)C	Organoheterocyclic compounds
56	105-60-2	Caprolactam	113.084	123.4	C1CCC(=O)NCC1	Organoheterocyclic compounds
57	1843-05-6	Chimassorb 81	326.188	193.69	CCCCCCCCOC1=CC(=C(C=C1)C(=O)C2=CC=CC=C2)O	Benzenoids
58	327-97-9	Chlorogenic acid	354.095	182.29	C1C(C(C(CC1(C(=O)O)O)OC(=O)C=CC2=CC(=C(C=C2)O)O)O)O	Organic oxygen compounds
59	104-55-2	Cinnamaldehyde	132.058	123.79	C1=CC=C(C=C1)C=CC=O	Phenylpropanoids and polyketides
60	14371-10-9	Cinnamaldehyde, (E)-	132.058	123.2	C1=CC=C(C=C1)C=CC=O	Phenylpropanoids and polyketides
61	142770-42-1	CPTX	304.033	161.63	CCCOC1=C2C(=C(C=C1)Cl)C(=O)C3=CC=CC=C3S2	Organoheterocyclic compounds
62	458-37-7	Curcumine	368.126	199.86	COC1=C(C=CC(=C1)C=CC(=O)CC(=O)C=CC2=CC(=C(C=C2)O)OC)O	Phenylpropanoids and polyketides
63	3147-75-9	Cyasorb UV 5411/329	323.2	187.23	CC(C)(C)CC(C)(C)C1=CC(=C(C=C1)O)N2N=C3C=CC=CC3=N2	Organoheterocyclic compounds
64	68515-48-0	diisononyl phthalate	418.308	226.37	CC(C)CCCCCCOC(=O)C1=CC=CC=C1C(=O)OCCCCCCC(C)C	Benzenoids
65	1459-93-4	Dimethyl isophthalate	194.058	141.19	COC(=O)C1=CC(=CC=C1)C(=O)OC	Benzenoids
66	120-61-6	Dimethyl Terephtalate	194.058	139.95	COC(=O)C1=CC=C(C=C1)C(=O)OC	Benzenoids
67	84-76-4	Dinonyl phthalate	418.308	228.96	CCCCCCCCCOC(=O)C1=CC=CC=C1C(=O)OCCCCCCCCC	Benzenoids
68	127-63-9	Diphenyl sulfone	218.04	141.5	C1=CC=C(C=C1)S(=O)(=O)C2=CC=CC=C2	Benzenoids
69	5908-87-2	Docosanoic acid-ethyl ester	368.365	215.88	CCCCCCCCCCCCCCCCCCCCCC(=O)OCC	Lipids and lipid-like molecules
70	112-84-5	erucamide	337.334	207.73	CCCCCCCCC=CCCCCCCCCCCCC(=O)N	Lipids and lipid-like molecules
71	10287-53-3	Ethyl 4-(dimethylamino)benzoate	193.11	147.78	CCOC(=O)C1=CC=C(C=C1)N(C)C	Benzenoids
72	110-31-6	Ethylene bis(oleamide)	588.559	272.9	CCCCCCCCC=CCCCCCCCC(=O)NCCNC(=O)CCCCCCCC=CCCCCCCCC	Lipids and lipid-like molecules
73	1135-24-6	Ferulic acid	194.058	141.07	COC1=C(C=CC(=C1)C=CC(=O)O)O	Phenylpropanoids and polyketides
74	629-54-9	Hexadecanamide	255.256	186.58	CCCCCCCCCCCCCCCC(=O)N	Lipids and lipid-like molecules
75	143-27-1	Hexadecylamine	241.277	179.99	CCCCCCCCCCCCCCCCN	Organic nitrogen compounds
76	628-02-4	Hexanamide	115.1	131.2	CCCCCC(=O)N	Lipids and lipid-like molecules
77	120-72-9	indol	117.058	121.28	C1=CC=C2C(=C1)C=CN2	Organoheterocyclic compounds
78	31570-04-4	Irgafos 168	646.452	283.44	CC(C)(C)C1=CC(=C(C=C1)OP(OC2=C(C=C(C=C2)C(C)(C)C)C(C)(C)C)OC3=C(C=C(C=C3)C(C)(C)C)C(C)(C)C)C(C)(C)C	Benzenoids
79	145650-60-8	Irgafos 38	514.358	241.9	CCOP(OC1=C(C=C(C=C1C)C(C)(C)C)C(C)(C)C)OC2=C(C=C(C=C2C)C(C)(C)C)C(C)(C)C	Benzenoids
80	2082-79-3	Irganox 1076	530.47	256.48	CCCCCCCCCCCCCCCCCCOC(=O)CCC1=CC(=C(C(=C1)C(C)(C)C)O)C(C)(C)C	Lipids and lipid-like molecules
81	5888-33-5	Isobornyl acrylate	208.146	153.84	CC1(C2CCC1(C(C2)OC(=O)C=C)C)C	Lipids and lipid-like molecules
82	4481-28-1	isophthalamic acid	165.043	135.75	C1=CC(=CC(=C1)C(=O)O)C(=O)N	Benzenoids
83	1740-57-4	Isophthalamide	164.059	136.46	C1=CC(=CC(=C1)C(=O)N)C(=O)N	Benzenoids
84	520-18-3	Kaempferol	286.048	158.43	C1=CC(=CC=C1C2=C(C(=O)C3=C(C=C(C=C3O2)O)O)O)O	Phenylpropanoids and polyketides
85	58822-25-6	Leucine enkephalin	555.269	230.29	CC(C)CC(C(=O)O)NC(=O)C(CC1=CC=CC=C1)NC(=O)CNC(=O)CNC(=O)C(CC2=CC=C(C=C2)O)N	Organic acids and derivatives
86	59-92-7	levadopa	197.069	148.03	C1=CC(=C(C=C1CC(C(=O)O)N)O)O	Organic acids and derivatives
87	93-15-2	Methyl Eugenol	178.099	137.17	COC1=C(C=C(C=C1)CC=C)OC	Benzenoids
88	529-44-2	Myricetin	318.038	166.9	C1=C(C=C(C(=C1O)O)O)C2=C(C(=O)C3=C(C=C(C=C3O2)O)O)O	Phenylpropanoids and polyketides
89	17912-87-7	Myricitrin	464.096	202.27	CC1C(C(C(C(O1)OC2=C(OC3=CC(=CC(=C3C2=O)O)O)C4=CC(=C(C(=C4)O)O)O)O)O)O	Phenylpropanoids and polyketides
90	120-40-1	N, N-bis (2-hydroxyethyl)dodecanamide	287.246	188.46	CCCCCCCCCCCC(=O)N(CCO)CCO	Lipids and lipid-like molecules
91	1541-67-9	N, N-bis (2-hydroxyethyl)dodecylamine	273.267	185.68	CCCCCCCCCCCCN(CCO)CCO	Organic nitrogen compounds
92	93-83-4	N,N-Diethanololeamide	369.324	206.62	CCCCCCCCC=CCCCCCCCC(=O)N(CCO)CCO	Lipids and lipid-like molecules
93	110-30-5	N,N'-Ethylenebis(stearamide)	592.591	280.5	CCCCCCCCCCCCCCCCCC(=O)NCCNC(=O)CCCCCCCCCCCCCCCCC	Lipids and lipid-like molecules
94	80-39-7	N-ethyl-p-toluenesulfonamide	199.067	142.22	CCNS(=O)(=O)C1=CC=C(C=C1)C	Benzenoids
95	98-92-0	Nicotinamide	122.048	123.31	C1=CC(=CN=C1)C(=O)N	Organoheterocyclic compounds
96	882073-43-0	NX 8000	484.283	228.71	CCCC1C2C(C(OC(O2)C3=CC=C(C=C3)CCC)C(CO)O)OC(O1)C4=CC=C(C=C4)CCC	Benzenoids
97	303-47-9	Ochratoxin A	403.082	189.18	CC1CC2=C(C=C(C(=C2C(=O)O1)O)C(=O)NC(CC3=CC=CC=C3)C(=O)O)Cl	Phenylpropanoids and polyketides
98	4865-85-4	Ochratoxin C	431.114	197.68	CCOC(=O)C(CC1=CC=CC=C1)NC(=O)C2=CC(=C3CC(OC(=O)C3=C2O)C)Cl	Phenylpropanoids and polyketides
99	124-26-5	Octadecanamide	283.288	194.77	CCCCCCCCCCCCCCCCCC(=O)N	Organic acids and derivatives
100	4724-48-5	Octanephosphonic acid	194.107	157.37	CCCCCCCCP(=O)(O)O	Organic acids and derivatives
101	119-93-7	o-Tolidine	212.131	162.11	CC1=C(C=CC(=C1)C2=CC(=C(C=C2)N)C)N	Benzenoids
102	131-57-7	Oxybenzone	228.079	146.68	COC1=CC(=C(C=C1)C(=O)C2=CC=CC=C2)O	Benzenoids
103	85-44-9	phthalic anhydride	148.016	118.57	C1=CC=C2C(=C1)C(=O)OC2=O	Organoheterocyclic compounds
104	117-39-5	Quercetin	302.043	163.5	C1=CC(=C(C=C1C2=C(C(=O)C3=C(C=C(C=C3O2)O)O)O)O)O	Phenylpropanoids and polyketides
105	482-35-9	Quercetin 3-glucoside	464.096	200.44	C1=CC(=C(C=C1C2=C(C(=O)C3=C(C=C(C=C3O2)O)O)OC4C(C(C(C(O4)CO)O)O)O)O)O	Phenylpropanoids and polyketides
106	522-12-3	Quercitrin	448.101	200.77	CC1C(C(C(C(O1)OC2=C(OC3=CC(=CC(=C3C2=O)O)O)C4=CC(=C(C=C4)O)O)O)O)O	Phenylpropanoids and polyketides
107	77-95-2	quinic acid	192.064	142.67	C1C(C(C(CC1(C(=O)O)O)O)O)O	Organic oxygen compounds
108	50-55-5	reserpine	608.273	253.12	COC1C(CC2CN3CCC4=C(C3CC2C1C(=O)OC)NC5=C4C=CC(=C5)OC)OC(=O)C6=CC(=C(C(=C6)OC)OC)OC	Alkaloids and derivatives
109	111-02-4	Squalene	410.391	218.01	CC(=CCCC(=CCCC(=CCCC=C(C)CCC=C(C)CCC=C(C)C)C)C)C	Lipids and lipid-like molecules
110	122-11-2	sulfadimethoxine	310.074	168.62	COC1=NC(=NC(=C1)NS(=O)(=O)C2=CC=C(C=C2)N)OC	Benzenoids
111	57-67-0	sulfaguanidine	214.052	145.97	C1=CC(=CC=C1N)S(=O)(=O)N=C(N)N	Benzenoids
112	50679-08-8	Terfenadine	471.314	232.8	CC(C)(C)C1=CC=C(C=C1)C(CCCN2CCC(CC2)C(C3=CC=CC=C3)(C4=CC=CC=C4)O)O	Benzenoids
113	3896-11-5	Tinuvin 326	315.114	177.76	CC1=CC(=C(C(=C1)N2N=C3C=CC(=CC3=N2)Cl)O)C(C)(C)C	Organoheterocyclic compounds
114	3864-99-1	Tinuvin 327	357.161	196.15	CC(C)(C)C1=CC(=C(C(=C1)N2N=C3C=CC(=CC3=N2)Cl)O)C(C)(C)C	Organoheterocyclic compounds
115	2440-22-4	Tinuvin P	225.09	147.36	CC1=CC(=C(C=C1)O)N2N=C3C=CC=CC3=N2	Organoheterocyclic compounds
116	77-90-7	tributyl acetyl citrate	402.225	195.99	CCCCOC(=O)CC(CC(=O)OCCCC)(C(=O)OCCCC)OC(=O)C	Organic acids and derivatives
117	77-94-1	tributyl citrate	360.215	195.93	CCCCOC(=O)CC(CC(=O)OCCCC)(C(=O)OCCCC)O	Organic acids and derivatives
118	126-73-8	Tributyl phosphate	266.165	171.53	CCCCOP(=O)(OCCCC)OCCCC	Organic acids and derivatives
119	814-29-9	tributyl phosphine oxide	218.18	158.54	CCCCP(=O)(CCCC)CCCC	Organophosphorus compounds
120	552-30-7	Trimellitic acid anhydride	192.006	130.86	C1=CC2=C(C=C1C(=O)O)C(=O)OC2=O	Organoheterocyclic compounds
121	95906-11-9	Tris(2,4-di-tert-butylphenyl) phosphate	662.446	282.1	CC(C)(C)C1=CC(=C(C=C1)OP(=O)(OC2=C(C=C(C=C2)C(C)(C)C)C(C)(C)C)OC3=C(C=C(C=C3)C(C)(C)C)C(C)(C)C)C(C)(C)C	Organic acids and derivatives
122	115-96-8	Tris(2-chloroethyl) phosphate	283.954	149.32	C(CCl)OP(=O)(OCCCl)OCCCl	Organic acids and derivatives
123	17355-22-5	Val-tyr-val	379.211	194.35	CC(C)C(C(=O)NC(CC1=CC=C(C=C1)O)C(=O)NC(C(C)C)C(=O)O)N	Organic acids and derivatives
124	121-33-5	Vanillin	152.047	129.42	COC1=C(C=CC(=C1)C=O)O	Benzenoids
125	52-53-9	Verapamil	454.283	211.75	CC(C)C(CCCN(C)CCC1=CC(=C(C=C1)OC)OC)(C#N)C2=CC(=C(C=C2)OC)OC	Benzenoids
126	1455-42-1	3,9-Bis(1,1-dimethyl-2-hydroxyethyl)-2,4,8,10-tetraoxaspiro[5.5]undecane	304.189	169.84	CC(C)(CO)C1OCC2(CO1)COC(OC2)C(C)(C)CO	Organoheterocyclic compounds
127	32687-78-8	1,2-Bis(3,5-di-tert-butyl-4-hydroxyhydrocinnamoyl)hydrazine	552.393	245.14	CC(C)(C)C1=CC(=CC(=C1O)C(C)(C)C)CCC(=O)NNC(=O)CCC2=CC(=C(C(=C2)C(C)(C)C)O)C(C)(C)C	Benzenoids
128	693-57-2	12-Aminododecanoic acid	215.189	157	C(CCCCCC(=O)O)CCCCCN	Lipids and lipid-like molecules
129	72406-26-9	Bisphenol F bis(2,3-dihydroxypropyl) ether	348.157	185.47	C1=CC(=CC=C1CC2=CC=C(C=C2)OCC(CO)O)OCC(CO)O	Benzenoids
130	1090-13-7	5,12-Naphthacenequinone	258.068	151.08	C1=CC=C2C=C3C(=CC2=C1)C(=O)C4=CC=CC=C4C3=O	Benzenoids
131	2498-66-0	Benz[a]anthracene-7,12-dione	258.068	150.43	C1=CC=C2C(=C1)C=CC3=C2C(=O)C4=CC=CC=C4C3=O	Phenylpropanoids and polyketides
132	791-28-6	Triphenylphosphine oxide	278.086	161.87	C1=CC=C(C=C1)P(=O)(C2=CC=CC=C2)C3=CC=CC=C3	Benzenoids
133	119-90-4	3,3'-Dimethoxybiphenyl-4,4'-diamine	244.121	168.33	COC1=C(C=CC(=C1)C2=CC(=C(C=C2)N)OC)N	Benzenoids
134	139-65-1	4,4'-Thiodianiline	216.072	161.87	C1=CC(=CC=C1N)SC2=CC=C(C=C2)N	Organosulfur compounds
135	2634-33-5	Benzisothiazolone	151.009	127.53	C1=CC=C2C(=C1)C(=O)NS2	Organoheterocyclic compounds
136	1150-62-5	9-Phenylcarbazole	243.105	154.05	C1=CC=C(C=C1)N2C3=CC=CC=C3C4=CC=CC=C42	Organoheterocyclic compounds
137	16528-77-1	4-Octadecylmorpholine	339.35	208.19	CCCCCCCCCCCCCCCCCCN1CCOCC1	Organoheterocyclic compounds
138	112-75-4	N,N-Dimethyl-1-tetradecanamine	241.277	182.84	CCCCCCCCCCCCCCN(C)C	Organic nitrogen compounds
139	131-55-5	2,2'-4,4'-tetrahydroxybenzophenone	246.053	152.63	C1=CC(=C(C=C1O)O)C(=O)C2=C(C=C(C=C2)O)O	Benzenoids
140	4937-62-6	2-Amino-4-methylbenzophenone	211.1	149.44	CC1=CC(=C(C=C1)C(=O)C2=CC=CC=C2)N	Benzenoids
141	2243-76-7	Alizarine Yellow R	287.054	166.01	C1=CC(=CC=C1N=NC2=CC(=C(C=C2)O)C(=O)O)[N+](=O)[O-]	Organoheterocyclic compounds
142	959-26-2	Bis(2-hydroxyethyl) terephthalate	254.079	164.83	C1=CC(=CC=C1C(=O)OCCO)C(=O)OCCO	Benzenoids
143	102-09-0	Diphenyl carbonate	214.063	148.5	C1=CC=C(C=C1)OC(=O)OC2=CC=CC=C2	Benzenoids
144	524-42-5	1,2-Naphthoquinone	158.037	126.74	C1=CC=C2C(=C1)C=CC(=O)C2=O	Benzenoids
145	640-61-9	N-Methyl-p-toluenesulfonamide	185.051	144.09	CC1=CC=C(C=C1)S(=O)(=O)NC	Benzenoids
146	90-44-8	9(10H)-Anthracenone	194.073	135.16	C1C2=CC=CC=C2C(=O)C3=CC=CC=C31	Benzenoids
147	50-22-6	Corticosterone	346.214	184.28	CC12CCC(=O)C=C1CCC3C2C(CC4(C3CCC4C(=O)CO)C)O	Lipids and lipid-like molecules
148	82-05-3	7H-Benz[de]anthracen-7-one	230.073	141.92	C1=CC=C2C(=C1)C3=CC=CC4=C3C(=CC=C4)C2=O	Benzenoids
149	486-25-9	9-Fluorenone	180.058	132.08	C1=CC=C2C(=C1)C3=CC=CC=C3C2=O	Benzenoids
150	934-72-5	methyl p-tolyl sulfoxide	154.054	130.28	CC1=CC=C(C=C1)S(=O)C	Benzenoids
151	130-15-4	1,4-Naphthoquinone	158.037	130.04	C1=CC=C2C(=O)C=CC(=O)C2=C1	Benzenoids
152	2243-62-1	1,5-Diaminonaphthalene	158.084	132.17	C1=CC2=C(C=CC=C2N)C(=C1)N	Benzenoids
153	137-17-7	2,4,5-Trimethylanilin	135.105	136.92	CC1=CC(=C(C=C1C)N)C	Benzenoids
154	123-32-0	2,5-Dimethylpyrazine	108.069	122.83	CC1=CN=C(C=N1)C	Organoheterocyclic compounds
155	1731-94-8	Methyl nonadecanoate	312.303	199.55	CCCCCCCCCCCCCCCCCCC(=O)OC	Lipids and lipid-like molecules
156	1731-92-6	Methyl heptadecanoate	284.272	191.35	CCCCCCCCCCCCCCCCC(=O)OC	Lipids and lipid-like molecules
157	584-84-9	Toluene diisocyanate	174.043	133.57	CC1=C(C=C(C=C1)N=C=O)N=C=O	Benzenoids
158	26172-55-4	5-Chloro-2-methyl-1,2-thiazol-3(2H)-one	148.97	122.28	CN1C(=O)C=C(S1)Cl	Organohalogen compounds
159	120-71-8	2-Methoxy-5-methylaniline	137.084	132.14	CC1=CC(=C(C=C1)OC)N	Benzenoids
160	3061-75-4	Docosanamide	339.35	209.88	CCCCCCCCCCCCCCCCCCCCCC(=O)N	Lipids and lipid-like molecules
161	101-80-4	4,4'-Diaminodiphenyl ether	200.095	156.99	C1=CC(=CC=C1N)OC2=CC=C(C=C2)N	Benzenoids
162	106-47-8	4-Chloroaniline	127.019	130.82	C1=CC(=CC=C1N)Cl	Benzenoids
163	3179-80-4	N-[3-(Dimethylamino)propyl]dodecanamide	284.283	190.24	CCCCCCCCCCCC(=O)NCCCN(C)C	Lipids and lipid-like molecules
164	148-24-3	8-Hydroxyquinoline	145.053	125.84	C1=CC2=C(C(=C1)O)N=CC=C2	Organoheterocyclic compounds
165	280-57-9	1,4-Diazabicyclo[2.2.2]octane	112.1	127.47	C1CN2CCN1CC2	Organoheterocyclic compounds
166	54-11-5	Nicotine	162.116	137.14	CN1CCCC1C2=CN=CC=C2	Organoheterocyclic compounds
167	613-62-7	benzyl 2-naphthyl ether	234.105	150.42	C1=CC=C(C=C1)COC2=CC3=CC=CC=C3C=C2	Benzenoids
168	2682-20-4	2-Methyl-3-isothiazolone	115.009	120.31	CN1C(=O)C=CS1	Organoheterocyclic compounds
169	1120-28-1	Methyl arachidate	326.318	202.97	CCCCCCCCCCCCCCCCCCCC(=O)OC	Lipids and lipid-like molecules
170	301-02-0	oleamide	281.272	190.49	CCCCCCCCC=CCCCCCCCC(=O)N	Lipids and lipid-like molecules
171	101-68-8	4,4'-Diphenylmethane diisocyanate	250.074	159.83	C1=CC(=CC=C1CC2=CC=C(C=C2)N=C=O)N=C=O	Benzenoids
172	95-53-4	o-Toluidine	107.073	125.5	CC1=CC=CC=C1N	Benzenoids
173	62-53-3	Aniline	93.0578	121.28	C1=CC=C(C=C1)N	Benzenoids
174	60-10-6	Dithizone	256.078	162.69	C1=CC=C(C=C1)NNC(=S)N=NC2=CC=CC=C2	Benzenoids
175	366-18-7	2,2'-Bipyridine	156.069	128.31	C1=CC=NC(=C1)C2=CC=CC=N2	Organoheterocyclic compounds
176	119-91-5	2,2'-Biquinoline	256.1	155.03	C1=CC=C2C(=C1)C=CC(=N2)C3=NC4=CC=CC=C4C=C3	Organoheterocyclic compounds
177	83-07-8	4-Aminoantipyrine	203.106	144.94	CC1=C(C(=O)N(N1C)C2=CC=CC=C2)N	Organoheterocyclic compounds
178	87-62-7	2,6-Dimethylaniline	121.089	130.45	CC1=C(C(=CC=C1)C)N	Benzenoids
179	90-04-0	O-Anisidine	123.068	128.02	COC1=CC=CC=C1N	Benzenoids
180	622-29-7	benzylidenemethylamine	119.073	123.92	CN=CC1=CC=CC=C1	Benzenoids
181	111-92-2	Dibutylamine	129.152	137.32	CCCCNCCCC	Organic nitrogen compounds
182	108-45-2	m-Phenylenediamine	108.069	121.78	C1=CC(=CC(=C1)N)N	Benzenoids
183	106-50-3	p-Phenylenediamine	108.069	122.53	C1=CC(=CC=C1N)N	Benzenoids
184	2432-99-7	11-Aminoundecanoic acid	201.173	152	C(CCCCCN)CCCCC(=O)O	Lipids and lipid-like molecules
185	554-00-7	2,4-Dichloroaniline	160.98	133.53	C1=CC(=C(C=C1Cl)Cl)N	Benzenoids
186	2855-13-2	5-Amino-1,3,3-trimethylcyclohexanemethylamine	170.178	144.91	CC1(CC(CC(C1)(C)CN)N)C	Organic nitrogen compounds
187	60-09-3	4-Aminoazobenzene	197.095	144.19	C1=CC=C(C=C1)N=NC2=CC=C(C=C2)N	Organoheterocyclic compounds
188	7344-02-7	N-Icosanoylsphingosine	593.575	281.48	CCCCCCCCCCCCCCCCCCCC(=O)NC(CO)C(C=CCCCCCCCCCCCCC)O	Lipids and lipid-like molecules
189	5966-29-0	N-Hexadecanoylsphinganine	539.528	269.56	CCCCCCCCCCCCCCCC(C(CO)NC(=O)CCCCCCCCCCCCCCC)O	Lipids and lipid-like molecules
190	605-65-2	Dansyl chloride	269.028	159.53	CN(C)C1=CC=CC2=C1C=CC=C2S(=O)(=O)Cl	Benzenoids
191	93634-87-8	tert-Butyldicyclohexylphosphine	254.216	167.35	CC(C)(C)P(C1CCCCC1)C2CCCCC2	Organophosphorus compounds
192	99-55-8	5-Nitro-o-toluidine	152.059	137.25	CC1=C(C=C(C=C1)[N+](=O)[O-])N	Benzenoids
193	95-69-2	4-Chloro-2-methylaniline	141.035	133.18	CC1=C(C=CC(=C1)Cl)N	Benzenoids
194	70356-09-1	Avobenzone	310.157	184.13	CC(C)(C)C1=CC=C(C=C1)C(=O)CC(=O)C2=CC=C(C=C2)OC	Phenylpropanoids and polyketides
195	115-40-2	Bromocresol Purple	537.909	203.48	CC1=CC(=CC(=C1O)Br)C2(C3=CC=CC=C3S(=O)(=O)O2)C4=CC(=C(C(=C4)C)O)Br	Organoheterocyclic compounds
196	1733-12-6	Cresol red	382.087	189.11	CC1=C(C=CC(=C1)C2(C3=CC=CC=C3S(=O)(=O)O2)C4=CC(=C(C=C4)O)C)O	Organoheterocyclic compounds
197	10563-26-5	N,N'-Bis(3-aminopropyl)ethylenediamine	174.185	141.56	C(CN)CNCCNCCCN	Organic nitrogen compounds
198	64-10-8	N-phenyl urea	136.064	130.59	C1=CC=C(C=C1)NC(=O)N	Benzenoids
199	70321-86-7	2-(2H-Benzotriazol-2-yl)-4,6-bis(2-phenyl-2-propanyl)phenol (UV-234)	447.231	221.1	CC(C)(C1=CC=CC=C1)C2=CC(=C(C(=C2)N3N=C4C=CC=CC4=N3)O)C(C)(C)C5=CC=CC=C5	Phenylpropanoids and polyketides
200	83164-33-4	Diflufenican	394.074	186.56	C1=CC(=CC(=C1)OC2=C(C=CC=N2)C(=O)NC3=C(C=C(C=C3)F)F)C(F)(F)F	Benzenoids
201	129-73-7	Leucomalachite green	330.21	199.3	CN(C)C1=CC=C(C=C1)C(C2=CC=CC=C2)C3=CC=C(C=C3)N(C)C	Benzenoids
202	2095-03-6	Bisphenol F diglycidyl ether	312.136	175.54	C1C(O1)COC2=CC=C(C=C2)CC3=CC=C(C=C3)OCC4CO4	Benzenoids
203	119-26-6	2,4-Dinitrophenylhydrazine	198.039	138.27	C1=CC(=C(C=C1[N+](=O)[O-])[N+](=O)[O-])NN	Benzenoids
204	97-56-3	o-Aminoazotoluene	225.127	156.22	CC1=CC=CC=C1N=NC2=CC(=C(C=C2)N)C	Organoheterocyclic compounds
205	101-14-4	2,2'-Dichloro-4,4'-methylenedianiline	266.038	171.26	C1=CC(=C(C=C1CC2=CC(=C(C=C2)N)Cl)Cl)N	Benzenoids
206	91-94-1	3,3'-Dichlorobenzidine	252.022	164.72	C1=CC(=C(C=C1C2=CC(=C(C=C2)N)Cl)Cl)N	Benzenoids
207	102-71-6	Triethanolamine	149.105	130.59	C(CO)N(CCO)CCO	Organic nitrogen compounds
208	95-79-4	5-Chloro-2-methylaniline	141.035	132.86	CC1=C(C=C(C=C1)Cl)N	Benzenoids
209	496-72-0	3,4-Diaminotoluene	122.084	128.82	CC1=CC(=C(C=C1)N)N	Benzenoids
210	488-10-8	cis-Jasmone	164.12	137	CCC=CCC1=C(CCC1=O)C	Organic oxygen compounds
211	91-64-5	Coumarin	146.037	124.58	C1=CC=C2C(=C1)C=CC(=O)O2	Phenylpropanoids and polyketides
212	875-79-6	1,2-Dimethylindole	145.089	128.94	CC1=CC2=CC=CC=C2N1C	Organoheterocyclic compounds
213	7477-67-0	Bispyrazolone	346.143	186.89	CC1=NN(C(=O)C1C2C(=NN(C2=O)C3=CC=CC=C3)C)C4=CC=CC=C4	Organoheterocyclic compounds
214	102-79-4	N-Butyldiethanolamine	161.142	138.57	CCCCN(CCO)CCO	Organic nitrogen compounds
215	961-07-9	2'-Deoxyguanosine	267.097	158.96	C1C(C(OC1N2C=NC3=C2N=C(NC3=O)N)CO)O	Nucleosides, nucleotides, and analogues
216	3173-72-6	Naphthalene diisocyanate	210.043	140.77	C1=CC2=C(C=CC=C2N=C=O)C(=C1)N=C=O	Benzenoids
217	2687-96-9	1-Dodecyl-2-pyrrolidinone	254.248	180.73	CCCCCCCCCCCCN1CCCC1=O	Organoheterocyclic compounds
218	18138-04-0	2,3-Diethyl-5-methylpyrazine	150.116	134.61	CCC1=NC=C(N=C1CC)C	Organoheterocyclic compounds
219	19937-59-8	Metoxuron	228.067	151.1	CN(C)C(=O)NC1=CC(=C(C=C1)OC)Cl	Benzenoids
220	7396-58-9	N-methyldidecylamine	311.355	206.26	CCCCCCCCCCN(C)CCCCCCCCCC	Organic nitrogen compounds
221	140-22-7	1,5-Diphenylcarbazide	242.117	157.9	C1=CC=C(C=C1)NNC(=O)NNC2=CC=CC=C2	Benzenoids
222	5232-99-5	Ethyl 2-cyano-3,3-diphenylacrylate	277.11	163.98	CCOC(=O)C(=C(C1=CC=CC=C1)C2=CC=CC=C2)C#N	Benzenoids
223	6642-31-5	6-Amino-1,3-dimethyluracil	155.07	128.39	CN1C(=CC(=O)N(C1=O)C)N	Organoheterocyclic compounds
224	38103-06-9	2,2-Bis(4-(3,4-dicarboxyphenoxy)phenyl)propane dianhydride	520.116	216.73	CC(C)(C1=CC=C(C=C1)OC2=CC3=C(C=C2)C(=O)OC3=O)C4=CC=C(C=C4)OC5=CC6=C(C=C5)C(=O)OC6=O	Benzenoids
225	102-08-9	N,N'-Diphenylthiourea	228.072	150.7	C1=CC=C(C=C1)NC(=S)NC2=CC=CC=C2	Benzenoids
226	948-65-2	2-Phenylindole	193.089	139.57	C1=CC=C(C=C1)C2=CC3=CC=CC=C3N2	Organoheterocyclic compounds
227	106246-33-7	4,4'-Methylenebis(3-chloro-2,6-diethylaniline)	378.163	199.69	CCC1=CC(=C(C(=C1N)CC)Cl)CC2=C(C(=C(C(=C2)CC)N)CC)Cl	Benzenoids
228	124172-53-8	N,N'-(Hexane-1,6-diyl)bis(N-(2,2,6,6-tetramethylpiperidin-4-yl)formamide)	450.393	226.75	CC1(CC(CC(N1)(C)C)N(CCCCCCN(C=O)C2CC(NC(C2)(C)C)(C)C)C=O)C	Organoheterocyclic compounds
229	89-32-7	Pyromellitic dianhydride	217.985	141.77	C1=C2C(=CC3=C1C(=O)OC3=O)C(=O)OC2=O	Organoheterocyclic compounds
230	75980-60-8	Diphenyl(2,4,6-trimethylbenzoyl)phosphine oxide	348.128	197.1	CC1=CC(=C(C(=C1)C)C(=O)P(=O)(C2=CC=CC=C2)C3=CC=CC=C3)C	Benzenoids
231	1162-65-8	Aflatoxin B1	312.063	163.34	COC1=C2C3=C(C(=O)CC3)C(=O)OC2=C4C5C=COC5OC4=C1	Phenylpropanoids and polyketides
232	345-92-6	4,4'-Difluorobenzophenone	218.054	140.49	C1=CC(=CC=C1C(=O)C2=CC=C(C=C2)F)F	Benzenoids
233	1072-63-5	1-Vinylimidazole	94.0531	119.68	C=CN1C=CN=C1	Organoheterocyclic compounds
234	947-04-6	12-Aminododecanolactam	197.178	146.97	C1CCCCCC(=O)NCCCCC1	Phenylpropanoids and polyketides
235	102-87-4	Tridodecylamine	521.59	270.54	CCCCCCCCCCCCN(CCCCCCCCCCCC)CCCCCCCCCCCC	Organic nitrogen compounds
236	4098-71-9	Isophorone diisocyanate	222.137	160.55	CC1(CC(CC(C1)(C)CN=C=O)N=C=O)C	Organic nitrogen compounds
237	643-79-8	Phthaldialdehyde	134.037	121.88	C1=CC=C(C(=C1)C=O)C=O	Benzenoids
238	102-60-3	N,N,N',N'-Tetrakis(2-Hydroxypropyl)ethylenediamine	292.236	166.08	CC(CN(CCN(CC(C)O)CC(C)O)CC(C)O)O	Organic nitrogen compounds
239	1132-61-2	3-(4-Morpholino)propanesulfonic acid (MOPS)	209.072	138.13	C1COCCN1CCCS(=O)(=O)O	Organoheterocyclic compounds
240	626-67-5	N-methylpiperidine	99.1048	122.29	CN1CCCCC1	Organoheterocyclic compounds
241	100-10-7	4-(Dimethylamino)benzaldehyde	149.084	129.18	CN(C)C1=CC=C(C=C1)C=O	Benzenoids
242	7664-66-6	4-Isopropoxyaniline	151.1	143.66	CC(C)OC1=CC=C(C=C1)N	Benzenoids
243	550-44-7	N-Methylphthalimide	161.048	127.71	CN1C(=O)C2=CC=CC=C2C1=O	Organoheterocyclic compounds
244	493-52-7	Methyl Red	269.116	160.24	CN(C)C1=CC=C(C=C1)N=NC2=CC=CC=C2C(=O)O	Organoheterocyclic compounds
245	76-59-5	Bromothymol blue	622.002	217.26	CC1=C(C=C(C(=C1Br)O)C(C)C)C2(C3=CC=CC=C3S(=O)(=O)O2)C4=C(C(=C(C(=C4)C(C)C)O)Br)C	Organoheterocyclic compounds
246	64480-66-6	glycoursodeoxycholic acid	449.314	199.62	CC(CCC(=O)NCC(=O)O)C1CCC2C1(CCC3C2C(CC4C3(CCC(C4)O)C)O)C	Lipids and lipid-like molecules
247	93-05-0	N,N-Diethyl-1,4-benzenediamine	164.131	137.39	CCN(CC)C1=CC=C(C=C1)N	Organic nitrogen compounds
248	121-69-7	N,N-Dimethylaniline	121.089	127	CN(C)C1=CC=CC=C1	Organic nitrogen compounds
249	7524-50-7	L-Phenylalanine methyl ester	179.095	136.32	COC(=O)C(CC1=CC=CC=C1)N.Cl	Organic acids and derivatives
250	1148-79-4	2,2',6',2"-Terpyridine	233.095	145.89	C1=CC=NC(=C1)C2=NC(=CC=C2)C3=CC=CC=N3	Organoheterocyclic compounds
251	89-25-8	1-Phenyl-3-methyl-5-pyrazolone	174.079	136.78	CC1=NN(C(=O)C1)C2=CC=CC=C2	Organoheterocyclic compounds
252	103-72-0	Phenyl isothiocyanate	135.014	130.99	C1=CC=C(C=C1)N=C=S	Benzenoids
253	83-88-5	(−)-Riboflavin	376.138	184.62	CC1=CC2=C(C=C1C)N(C3=NC(=O)NC(=O)C3=N2)CC(C(C(CO)O)O)O	Organoheterocyclic compounds
254	95-14-7	1,2,3-Benzotriazole	119.048	123.49	C1=CC2=NNN=C2C=C1	Organoheterocyclic compounds
255	114-07-8	(-)-Erythromycin	733.461	262.92	CCC1C(C(C(C(=O)C(CC(C(C(C(C(C(=O)O1)C)OC2CC(C(C(O2)C)O)(C)OC)C)OC3C(C(CC(O3)C)N(C)C)O)(C)O)C)C)O)(C)O	Organic oxygen compounds
256	98-94-2	N,N-Dimethylcyclohexanamine	127.136	131.25	CN(C)C1CCCCC1	Organic nitrogen compounds
257	1761-71-3	4,4'-Diaminodicyclohexylmethane	210.21	179.87	C1CC(CCC1CC2CCC(CC2)N)N	Organic nitrogen compounds
258	57018-04-9	Tolclofos-methyl	299.954	150.99	CC1=CC(=C(C(=C1)Cl)OP(=S)(OC)OC)Cl	Organic acids and derivatives
259	298-00-0	Parathion methyl	263.002	151.23	COP(=S)(OC)OC1=CC=C(C=C1)[N+](=O)[O-]	Organic acids and derivatives
260	100-01-6	4-Nitroaniline	138.043	126.19	C1=CC(=CC=C1N)[N+](=O)[O-]	Benzenoids
261	103-99-1	N-(4-Hydroxyphenyl)octadecanamide	375.314	214.25	CCCCCCCCCCCCCCCCCC(=O)NC1=CC=C(C=C1)O	Benzenoids
262	58-95-7	Tocopheryl acetate	472.392	236.83	CC1=C(C(=C(C2=C1OC(CC2)(C)CCCC(C)CCCC(C)CCCC(C)C)C)OC(=O)C)C	Lipids and lipid-like molecules
263	638-58-4	Tetradecanamide	227.225	177.85	CCCCCCCCCCCCCC(=O)N	Lipids and lipid-like molecules
264	2566-90-7	4,7,10,13,16,19-Docosahexaenoic acid, methyl ester, (all-Z)-	342.256	187.36	CCC=CCC=CCC=CCC=CCC=CCC=CCCC(=O)OC	Lipids and lipid-like molecules
265	509-34-2	Rhodamine B base	442.226	218.29	CCN(CC)C1=CC2=C(C=C1)C3(C4=C(O2)C=C(C=C4)N(CC)CC)C5=CC=CC=C5C(=O)O3	Organoheterocyclic compounds
266	90-72-2	2,4,6-Tris((dimethylamino)methyl)phenol	265.215	194.34	CN(C)CC1=CC(=C(C(=C1)CN(C)C)O)CN(C)C	Benzenoids
267	80-07-9	Bis(4-chlorophenyl) sulfone	285.962	157.48	C1=CC(=CC=C1S(=O)(=O)C2=CC=C(C=C2)Cl)Cl	Benzenoids
268	80-08-0	4-Aminophenyl sulfone	248.062	152.36	C1=CC(=CC=C1N)S(=O)(=O)C2=CC=C(C=C2)N	Benzenoids
269	82799-44-8	2,4-Diethyl-thioxanthen-9-one	268.092	157.72	CCC1=CC(=C2C(=C1)C(=O)C3=CC=CC=C3S2)CC	Organoheterocyclic compounds
270	458-36-6	4-hydroxy-3-methoxycinnamic aldehyde	178.063	138.14	COC1=C(C=CC(=C1)C=CC=O)O	Benzenoids
271	6020-87-7	Creatine	131.07	127.19	CN(CC(=O)O)C(=N)N.O	Organic acids and derivatives
272	56-75-7	Chloramphenicol	322.012	166.04	C1=CC(=CC=C1C(C(CO)NC(=O)C(Cl)Cl)O)[N+](=O)[O-]	Benzenoids
273	389-08-2	Nalidixic acid	232.085	146.08	CCN1C=C(C(=O)C2=C1N=C(C=C2)C)C(=O)O	Organoheterocyclic compounds
274	738-70-5	Trimethoprim	290.038	170.9	COC1=CC(=CC(=C1OC)OC)CC2=CN=C(N=C2N)N	Benzenoids
275	723-46-6	Sulfamethoxazole	253.052	151.7	CC1=CC(=NO1)NS(=O)(=O)C2=CC=C(C=C2)N	Benzenoids
276	69-53-4	D-(−)-ampicillin	349.11	185.43	CC1(C(N2C(S1)C(C2=O)NC(=O)C(C3=CC=CC=C3)N)C(=O)O)C	Organoheterocyclic compounds
277	85721-33-1	Ciprofloxacin	331.133	184.76	C1CC1N2C=C(C(=O)C3=CC(=C(C=C32)N4CCNCC4)F)C(=O)O	Organoheterocyclic compounds
278	58-27-5	Menadione	172.052	130.68	CC1=CC(=O)C2=CC=CC=C2C1=O	Benzenoids
279	123-08-0	4-Hydroxybenzaldehyde	122.037	136.33	C1=CC(=CC=C1C=O)O	Organic oxygen compounds
280	60-54-8	Tetracycline	444.153	193.54	CC1(C2CC3C(C(=O)C(=C(C3(C(=O)C2=C(C4=C1C=CC=C4O)O)O)O)C(=O)N)N(C)C)O	Phenylpropanoids and polyketides
281	100-52-7	Benzaldehyde	106.042	119.62	C1=CC=C(C=C1)C=O	Benzenoids
282	126534-87-0	3-Formylbenzamide	149.048	133.62	C1=CC(=CC(=C1)C(=O)N)C=O	Benzenoids
283	6864-37-5	2,2'-Dimethyl-4,4'methylenebis(cyclohexylamine)	238.241	178.7	CC1CC(CCC1N)CC2CCC(C(C2)C)N	Organic nitrogen compounds
284	840-65-3	Dimethyl 2,6-naphthalenedicarboxylate	244.074	154.73	COC(=O)C1=CC2=C(C=C1)C=C(C=C2)C(=O)OC	Benzenoids
285	134-96-3	Syringaldehyde	182.058	136.46	COC1=CC(=CC(=C1O)OC)C=O	Benzenoids
286	1047-16-1	Quinacridone	312.09	166.51	C1=CC=C2C(=C1)C(=O)C3=CC4=C(C=C3N2)C(=O)C5=CC=CC=C5N4	Organoheterocyclic compounds
287	52408-84-1	Ebecryl 53	428.205	201.59	C=CC(=O)OCCCOCC(COCCCOC(=O)C=C)OCCCOC(=O)C=C	Organic acids and derivatives
288	615-05-4	2,4-diaminoanisole	138.079	131.9	COC1=C(C=C(C=C1)N)N	Benzenoids
289	122-20-3	Triisopropanolamine	191.152	143.47	CC(CN(CC(C)O)CC(C)O)O	Organic nitrogen compounds
290	5431-44-7	2,6-diformylpyridine	135.032	123.07	C1=CC(=NC(=C1)C=O)C=O	Organoheterocyclic compounds
291	480-16-0	Morin	302.043	161.28	C1=CC(=C(C=C1O)O)C2=C(C(=O)C3=C(C=C(C=C3O2)O)O)O	Phenylpropanoids and polyketides
292	5857-80-2	Carnosol	330.183	176.26	CC(C)C1=C(C(=C2C(=C1)C3CC4C2(CCCC4(C)C)C(=O)O3)O)O	Lipids and lipid-like molecules
293	154-23-4	(+)-catechin	290.079	163.76	C1C(C(OC2=CC(=CC(=C21)O)O)C3=CC(=C(C=C3)O)O)O	Phenylpropanoids and polyketides
294	40246-10-4	Glycitein-7-glucoside	442.09	211.03	COC1=C(C=C2C(=C1)C(=O)C(=CO2)C3=CC=C(C=C3)O)OC4C(C(C(C(O4)CO)O)O)O	Phenylpropanoids and polyketides
295	5373-11-5	Luteolin-7-glucoside	448.101	206.61	C1=CC(=C(C=C1C2=CC(=O)C3=C(C=C(C=C3O2)OC4C(C(C(C(O4)CO)O)O)O)O)O)O	Phenylpropanoids and polyketides
296	1257-08-5	(-)-Epicatechin-3-O-gallate	442.09	202.31	C1C(C(OC2=CC(=CC(=C21)O)O)C3=CC(=C(C=C3)O)O)OC(=O)C4=CC(=C(C(=C4)O)O)O	Phenylpropanoids and polyketides
297	490-46-0	(-)-Epicatechin	290.079	162.96	C1C(C(OC2=CC(=CC(=C21)O)O)C3=CC(=C(C=C3)O)O)O	Phenylpropanoids and polyketides
298	989-51-5	(-)-Epigallocatechin gallate	458.085	206.13	C1C(C(OC2=CC(=CC(=C21)O)O)C3=CC(=C(C(=C3)O)O)O)OC(=O)C4=CC(=C(C(=C4)O)O)O	Phenylpropanoids and polyketides
299	127-69-5	Sulfafurazole	267.068	160.36	CC1=C(ON=C1C)NS(=O)(=O)C2=CC=C(C=C2)N	Benzenoids
300	603-50-9	Bisacodyl	361.131	194.68	CC(=O)OC1=CC=C(C=C1)C(C2=CC=C(C=C2)OC(=O)C)C3=CC=CC=N3	Benzenoids
301	92-13-7	Pilocarpine	208.121	147.3	CCC1C(COC1=O)CC2=CN=CN2C	Alkaloids and derivatives
302	51-98-9	Norethisterone acetate	340.204	188.08	CC(=O)OC1(CCC2C1(CCC3C2CCC4=CC(=O)CCC34)C)C#C	Lipids and lipid-like molecules
303	59-30-3	Folic acid	441.14	197.2	C1=CC(=CC=C1C(=O)NC(CCC(=O)O)C(=O)O)NCC2=CN=C3C(=N2)C(=O)NC(=N3)N	Organic acids and derivatives
304	68-96-2	Hydroxyprogesterone	330.219	181.47	CC(=O)C1(CCC2C1(CCC3C2CCC4=CC(=O)CCC34C)C)O	Lipids and lipid-like molecules
305	302-22-7	Chlormadinone acetate	404.175	197.98	CC(=O)C1(CCC2C1(CCC3C2C=C(C4=CC(=O)CCC34C)Cl)C)OC(=O)C	Lipids and lipid-like molecules
306	71-58-9	Medroxyprogesterone 17-acetate	386.236	198.82	CC1CC2C(CCC3(C2CCC3(C(=O)C)OC(=O)C)C)C4(C1=CC(=O)CC4)C	Lipids and lipid-like molecules
307	644-26-8	Amyleine	235.157	157.79	CCC(C)(CN(C)C)OC(=O)C1=CC=CC=C1	Benzenoids
308	129-03-3	cyproheptadine	287.167	172.04	CN1CCC(=C2C3=CC=CC=C3C=CC4=CC=CC=C42)CC1	Benzenoids
309	1098-97-1	pyritinol	368.086	173.09	CC1=NC=C(C(=C1O)CO)CSSCC2=CN=C(C(=C2CO)O)C	Organoheterocyclic compounds
310	22457-89-2	Benfotiamine	466.108	190.82	CC1=NC=C(C(=N1)N)CN(C=O)C(=C(CCOP(=O)(O)O)SC(=O)C2=CC=CC=C2)C	Benzenoids
311	82-98-4	Piperidolate	323.188	176.85	CCN1CCCC(C1)OC(=O)C(C2=CC=CC=C2)C3=CC=CC=C3	Benzenoids
312	65-23-6	Pyridoxine	169.074	133.95	CC1=NC=C(C(=C1O)CO)CO	Organoheterocyclic compounds
313	4197-25-5	Sudan Black B	456.206	230.23	CC1(NC2=C3C(=C(C=C2)N=NC4=CC=C(C5=CC=CC=C54)N=NC6=CC=CC=C6)C=CC=C3N1)C	Benzenoids
314	1689-82-3	Solvent Yellow 7	198.079	143.71	C1=CC=C(C=C1)N=NC2=CC=C(C=C2)O	Organoheterocyclic compounds
315	130-95-0	Quinine	324.184	175.79	COC1=CC2=C(C=CN=C2C=C1)C(C3CC4CCN3CC4C=C)O	Alkaloids and derivatives
316	109-57-9	N-Allylthiourea	116.041	123.48	C=CCNC(=S)N	Organosulfur compounds
317	458-24-2	Fenfluramine	231.124	150.84	CCNC(C)CC1=CC(=CC=C1)C(F)(F)F	Benzenoids
318	67-43-6	Pentetic acid	393.138	180.91	C(CN(CC(=O)O)CC(=O)O)N(CCN(CC(=O)O)CC(=O)O)CC(=O)O	Organic acids and derivatives
319	14035-33-7	3',5'-Bis(tert-butyl)-4'-hydroxyacetophenone	248.178	167.59	CC(=O)C1=CC(=C(C(=C1)C(C)(C)C)O)C(C)(C)C	Organic oxygen compounds
320	67-20-9	Nitrofurantoin	238.034	151.41	C1C(=O)NC(=O)N1N=CC2=CC=C(O2)[N+](=O)[O-]	Organoheterocyclic compounds
321	2321-07-5	Fluorescein	332.068	170.75	C1=CC=C2C(=C1)C(=O)OC23C4=C(C=C(C=C4)O)OC5=C3C=CC(=C5)O	Organoheterocyclic compounds
322	58-94-6	Chlorothiazide	294.949	161.31	C1=C2C(=CC(=C1Cl)S(=O)(=O)N)S(=O)(=O)N=CN2	Organoheterocyclic compounds
323	83-63-6	Pellidol	309.148	181.37	CC1=CC=CC=C1N=NC2=CC(=C(C=C2)N(C(=O)C)C(=O)C)C	Organoheterocyclic compounds
324	3572-43-8	Bromhexine	373.999	168.37	CN(CC1=C(C(=CC(=C1)Br)Br)N)C2CCCCC2	Benzenoids
325	132-22-9	Chlorpheniramine	274.124	165.3	CN(C)CCC(C1=CC=C(C=C1)Cl)C2=CC=CC=N2	Organoheterocyclic compounds
326	94-24-6	Tetracaine	264.184	175.18	CCCCNC1=CC=C(C=C1)C(=O)OCCN(C)C	Benzenoids
327	59-96-1	phenoxybenzamine	303.139	168.88	CC(COC1=CC=CC=C1)N(CCCl)CC2=CC=CC=C2	Benzenoids
328	50-53-3	Chlorpromazine	318.096	170.46	CN(C)CCCN1C2=CC=CC=C2SC3=C1C=C(C=C3)Cl	Organoheterocyclic compounds
329	57-83-0	Progesterone	314.225	179.91	CC(=O)C1CCC2C1(CCC3C2CCC4=CC(=O)CCC34C)C	Lipids and lipid-like molecules
330	103-89-9	4′-Methylacetanilide	149.084	131.33	CC1=CC=C(C=C1)NC(=O)C	Benzenoids
331	144-80-9	Sulfacetamide	214.041	152.17	CC(=O)NS(=O)(=O)C1=CC=C(C=C1)N	Benzenoids
332	93-44-7	2-Naphthyl benzoate	248.084	156.46	C1=CC=C(C=C1)C(=O)OC2=CC3=CC=CC=C3C=C2	Benzenoids
333	58-15-1	Aminophenazone	231.137	153.26	CC1=C(C(=O)N(N1C)C2=CC=CC=C2)N(C)C	Organoheterocyclic compounds
334	122-39-4	Diphenylamine	169.089	138.15	C1=CC=C(C=C1)NC2=CC=CC=C2	Benzenoids
335	76-60-8	Bromocresol Green	693.73	208.6	CC1=C(C(=C(C=C1C2(C3=CC=CC=C3S(=O)(=O)O2)C4=CC(=C(C(=C4C)Br)O)Br)Br)O)Br	Organoheterocyclic compounds
336	66-71-7	1,10-Phenanthroline	180.069	131.68	C1=CC2=C(C3=C(C=CC=N3)C=C2)N=C1	Organoheterocyclic compounds
337	91-95-2	3,3-Diaminobenzidine	214.122	156.62	C1=CC(=C(C=C1C2=CC(=C(C=C2)N)N)N)N	Benzenoids
338	18053-31-1	Fominoben	401.151	193.05	CN(CC1=C(C=CC=C1Cl)NC(=O)C2=CC=CC=C2)CC(=O)N3CCOCC3	Benzenoids
339	28395-03-1	Bumetanide	364.109	184.74	CCCCNC1=C(C(=CC(=C1)C(=O)O)S(=O)(=O)N)OC2=CC=CC=C2	Benzenoids
340	148-79-8	Tiabendazole	201.036	137.48	C1=CC=C2C(=C1)NC(=N2)C3=CSC=N3	Organoheterocyclic compounds
341	62-44-2	Phenacetin	179.095	140.61	CCOC1=CC=C(C=C1)NC(=O)C	Benzenoids
342	83-67-0	Theobromine	180.065	130.54	CN1C=NC2=C1C(=O)NC(=O)N2C	Organoheterocyclic compounds
343	74-39-5	Magneson	259.059	156.48	C1=CC(=CC=C1N=NC2=C(C=C(C=C2)O)O)[N+](=O)[O-]	Organoheterocyclic compounds
344	143-74-8	Phenol red	354.056	175.38	C1=CC=C2C(=C1)C(OS2(=O)=O)(C3=CC=C(C=C3)O)C4=CC=C(C=C4)O	Organoheterocyclic compounds
345	504-17-6	Thiobarbituric Acid	143.999	125.35	C1C(=O)NC(=S)NC1=O	Organoheterocyclic compounds
346	522-18-9	Chlorbenzoxamine	434.212	209.38	CC1=CC=CC=C1CN2CCN(CC2)CCOC(C3=CC=CC=C3)C4=CC=CC=C4Cl	Benzenoids
347	4394-00-7	Niflumic acid	282.062	157.14	C1=CC(=CC(=C1)NC2=C(C=CC=N2)C(=O)O)C(F)(F)F	Benzenoids
348	58-32-2	Dipyridamole	504.317	225.31	C1CCN(CC1)C2=NC(=NC3=C2N=C(N=C3N4CCCCC4)N(CCO)CCO)N(CCO)CCO	Organic nitrogen compounds
349	50-02-2	Dexamethasone	392.2	183.45	CC1CC2C3CCC4=CC(=O)C=CC4(C3(C(CC2(C1(C(=O)CO)O)C)O)F)C	Lipids and lipid-like molecules
350	41468-25-1	Pyridoxal phosphate	247.025	147.37	CC1=NC=C(C(=C1O)C=O)COP(=O)(O)O.O	Organoheterocyclic compounds
351	53-03-2	Prednisone	358.178	181.12	CC12CC(=O)C3C(C1CCC2(C(=O)CO)O)CCC4=CC(=O)C=CC34C	Lipids and lipid-like molecules
352	62571-86-2	Captopril	217.077	143.09	CC(CS)C(=O)N1CCCC1C(=O)O	Organic acids and derivatives
353	357-70-0	Galanthamine	287.152	165.95	CN1CCC23C=CC(CC2OC4=C(C=CC(=C34)C1)OC)O	Alkaloids and derivatives
354	599-79-1	Sulfasalazine	398.068	198.7	C1=CC=NC(=C1)NS(=O)(=O)C2=CC=C(C=C2)N=NC3=CC(=C(C=C3)O)C(=O)O	Organoheterocyclic compounds
355	108698-02-8	cis-7,10,13,16,19-Docosapentaenoic acid methyl ester	344.272	186.23	CCC=CCC=CCC=CCC=CCC=CCCCCCC(=O)OC	Lipids and lipid-like molecules
356	115-39-9	Bromophenol Blue	665.698	204.69	C1=CC=C2C(=C1)C(OS2(=O)=O)(C3=CC(=C(C(=C3)Br)O)Br)C4=CC(=C(C(=C4)Br)O)Br	Organoheterocyclic compounds
357	32809-16-8	Procymidone	283.017	160.87	CC12CC1(C(=O)N(C2=O)C3=CC(=CC(=C3)Cl)Cl)C	Organoheterocyclic compounds
358	22888-70-6	Silibinin	482.121	210.39	COC1=C(C=CC(=C1)C2C(OC3=C(O2)C=C(C=C3)C4C(C(=O)C5=C(C=C(C=C5O4)O)O)O)CO)O	Lignans, neolignans and related compounds
359	475-31-0	Glycocholic acid	465.309	187.63	CC(CCC(=O)NCC(=O)O)C1CCC2C1(C(CC3C2C(CC4C3(CCC(C4)O)C)O)O)C	Lipids and lipid-like molecules
360	471-53-4	Enoxolone	470.34	212.87	CC1(C2CCC3(C(C2(CCC1O)C)C(=O)C=C4C3(CCC5(C4CC(CC5)(C)C(=O)O)C)C)C)C	Lipids and lipid-like molecules
361	16676-75-8	Vitamin E nicotinate	535.403	248.07	CC1=C(C(=C(C2=C1OC(CC2)(C)CCCC(C)CCCC(C)CCCC(C)C)C)OC(=O)C3=CN=CC=C3)C	Lipids and lipid-like molecules
362	481-06-1	(−)-α-Santonin	246.126	154.84	CC1C2CCC3(C=CC(=O)C(=C3C2OC1=O)C)C	Lipids and lipid-like molecules
363	514-78-3	Canthaxanthin	564.397	240.53	CC1=C(C(CCC1=O)(C)C)C=CC(=CC=CC(=CC=CC=C(C)C=CC=C(C)C=CC2=C(C(=O)CCC2(C)C)C)C)C	Lipids and lipid-like molecules
364	57-85-2	Testosterone propionate	344.235	187.97	CCC(=O)OC1CCC2C1(CCC3C2CCC4=CC(=O)CCC34C)C	Lipids and lipid-like molecules
365	153-18-4	Rutin	610.153	231.94	CC1C(C(C(C(O1)OCC2C(C(C(C(O2)OC3=C(OC4=CC(=CC(=C4C3=O)O)O)C5=CC(=C(C=C5)O)O)O)O)O)O)O)O	Phenylpropanoids and polyketides
366	132-60-5	Cinchophen	249.079	153.09	C1=CC=C(C=C1)C2=NC3=CC=CC=C3C(=C2)C(=O)O	Organoheterocyclic compounds
367	66990-32-7	10,12-pentacosadiynoic acid	374.318	204.66	CCCCCCCCCCCCC#CC#CCCCCCCCCC(=O)O	Lipids and lipid-like molecules
368	53112-28-0	Pyrimethanil	199.111	143	CC1=CC(=NC(=N1)NC2=CC=CC=C2)C	Benzenoids
369	66753-07-9	Terbutylazine-2-hydroxy	211.143	151.69	CCNC1=NC(=O)NC(=N1)NC(C)(C)C	Organoheterocyclic compounds
370	107534-96-3	Tebuconazole	307.145	164.8	CC(C)(C)C(CCC1=CC=C(C=C1)Cl)(CN2C=NC=N2)O	Benzenoids
371	709-98-8	Propanil	217.006	143.59	CCC(=O)NC1=CC(=C(C=C1)Cl)Cl	Benzenoids
372	88283-41-4	Pyrifenox	294.033	164.53	CON=C(CC1=CN=CC=C1)C2=C(C=C(C=C2)Cl)Cl	Benzenoids
373	90-30-2	N-Phenyl-1-naphthalenamine	219.105	147.95	C1=CC=C(C=C1)NC2=CC=CC3=CC=CC=C32	Benzenoids
374	18085-02-4	3,4-Diacetoxy-1-butene	172.074	133.32	CC(=O)OCC(C=C)OC(=O)C	Organic acids and derivatives
375	121-57-3	Sulfanilic acid	173.015	145.92	C1=CC(=CC=C1N)S(=O)(=O)O	Benzenoids
376	360-65-6	Glycodeoxycholic acid	449.314	191.9	CC(CCC(=O)NCC(=O)O)C1CCC2C1(C(CC3C2CCC4C3(CCC(C4)O)C)O)C	Lipids and lipid-like molecules
377	4991-65-5	Tioxolone	167.988	129.09	C1=CC2=C(C=C1O)OC(=O)S2	Benzenoids
378	59-87-0	Nitrofurazone	198.039	139.78	C1=C(OC(=C1)[N+](=O)[O-])C=NNC(=O)N	Organoheterocyclic compounds
379	530-62-1	Carbonyldiimidazole	162.054	131.99	C1=CN(C=N1)C(=O)N2C=CN=C2	Organoheterocyclic compounds
380	108-78-1	Melamine	126.065	123.48	C1(=NC(=NC(=N1)N)N)N	Organoheterocyclic compounds

## Sheet: M+Na
No.	CAS	name	monoisotopic mass	CCS	Smiles	Class
1	1709-70-2	1,3,5-trimethyl-2,4,6-tris(3,5-di-tert-buthyl-4-hydroxybenzyl)benzene	774.595	293.82	CC1=C(C(=C(C(=C1CC2=CC(=C(C(=C2)C(C)(C)C)O)C(C)(C)C)C)CC3=CC(=C(C(=C3)C(C)(C)C)O)C(C)(C)C)C)CC4=CC(=C(C(=C4)C(C)(C)C)O)C(C)(C)C	Phenylpropanoids and polyketides
2	135861-56-2	1,3:24-Bis(3,4-dimethylobenzylideno)sorbitol	414.204	200.86	CC1=C(C=C(C=C1)C2OCC3C(O2)C(OC(O3)C4=CC(=C(C=C4)C)C)C(CO)O)C	Benzenoids
3	6607-34-7	1,4,7-trioxacyclotridecane-8,13-dione (216)	216.1	145.32	C1CCC(=O)OCCOCCOC(=O)C1	Organoheterocyclic compounds
4	36653-82-4	1-hexadecanol	242.261	183.06	CCCCCCCCCCCCCCCCO	Lipids and lipid-like molecules
5	112-92-5	1-octadecanol	270.292	192.36	CCCCCCCCCCCCCCCCCCO	Lipids and lipid-like molecules
6	124-17-4	2-(2-Butoxyethoxy)ethyl acetate	204.136	151.38	CCCCOCCOCCOC(=O)C	Organic acids and derivatives
7	6846-50-0	2,2,4-Trimethyl-1,3-pentanediol Diisobutyrate	286.214	177.65	CC(C)C(C(C)(C)COC(=O)C(C)C)OC(=O)C(C)C	Organic acids and derivatives
8	7128-64-5	2,5-Bis(5-tert-butyl-benzoxazol-2-yl)thiophene	430.171	242.2	CC(C)(C)C1=CC2=C(C=C1)OC(=N2)C3=CC=C(S3)C4=NC5=C(O4)C=CC(=C5)C(C)(C)C	Organoheterocyclic compounds
9	2460-77-7	2,5-ditertbutyl-1,4-benzoquinone	220.146	172.55	CC(C)(C)C1=CC(=O)C(=CC1=O)C(C)(C)C	Organic oxygen compounds
10	719-22-2	2,6-ditertbutyl-1,4-benzoquinone	220.146	171.18	CC(C)(C)C1=CC(=O)C=C(C1=O)C(C)(C)C	Lipids and lipid-like molecules
11	5102-79-4	2-diphenylacetyl-1,3-indandione-1-hydrazone	354.137	194.59	C1=CC=C(C=C1)C(C2=CC=CC=C2)C(=O)C3C(=NN)C4=CC=CC=C4C3=O	Benzenoids
12	6197-30-4	2-Ethylhexyl 2-cyano-3,3-diphenylacrylate	361.204	207.52	CCCCC(CC)COC(=O)C(=C(C1=CC=CC=C1)C2=CC=CC=C2)C#N	Benzenoids
13	4337-65-9	2-Ethylhexyl adipate	258.183	169.83	CCCCC(CC)COC(=O)CCCCC(=O)O	Lipids and lipid-like molecules
14	621-61-4	2-stearoylglycerol	358.308	202.66	CCCCCCCCCCCCCCCCCC(=O)OC(CO)CO	Lipids and lipid-like molecules
15	150-84-5	3,7-dimethyl-6-octen-1-ol, acetate	198.162	156.52	CC(CCC=C(C)C)CCOC(=O)C	Lipids and lipid-like molecules
16	154862-43-8	3,9-Bis(2,4-dicumylphenoxy)-2,4,8,10-tetraoxa-3,9-diphosphaspiro[5.5]undecane	852.371	311.36	CC(C)(C1=CC=CC=C1)C2=CC(=C(C=C2)OP3OCC4(CO3)COP(OC4)OC5=C(C=C(C=C5)C(C)(C)C6=CC=CC=C6)C(C)(C)C7=CC=CC=C7)C(C)(C)C8=CC=CC=C8	Phenylpropanoids and polyketides
17	90-93-7	4,4'-BIS(diethylamino) benzophenone	324.22	206.39	CCN(CC)C1=CC=C(C=C1)C(=O)C2=CC=C(C=C2)N(CC)CC	Benzenoids
18	82304-66-3	7,9-Di-tert-butyl-1-oxaspiro(4,5)deca-6,9-diene-2,8-dione	276.173	185.21	CC(C)(C)C1=CC2(CCC(=O)O2)C=C(C1=O)C(C)(C)C	Organoheterocyclic compounds
19	112-63-0	9,12-Octadecadienoic acid (Z,Z)-, methyl ester	294.256	180.67	CCCCCC=CCC=CCCCCCCCC(=O)OC	Lipids and lipid-like molecules
20	182121-12-6	9,9-bis(methoxymethyl) 9H-fluorene	254.131	165.09	COCC1(C2=CC=CC=C2C3=CC=CC=C31)COC	Benzenoids
21	96-81-1	Ac-Val-OH	159.089	143.47	CC(C)C(C(=O)O)NC(=O)C	Organic acids and derivatives
22	123-28-4	Antioxidante L	514.406	252.14	CCCCCCCCCCCCOC(=O)CCSCCC(=O)OCCCCCCCCCCCC	Organic acids and derivatives
23	497-76-7	Arbutin	272.09	164.61	C1=CC(=CC=C1O)OC2C(C(C(C(O2)CO)O)O)O	Organic oxygen compounds
24	103-23-1	bis (2-ethylhexyl) adipate	370.308	218.84	CCCCC(CC)COC(=O)CCCCC(=O)OCC(CC)CCCC	Lipids and lipid-like molecules
25	137-89-3	bis (2-ethylhexyl) isophthalate	390.277	232.06	CCCCC(CC)COC(=O)C1=CC(=CC=C1)C(=O)OCC(CC)CCCC	Benzenoids
26	142-16-5	bis (2-ethylhexyl) maleate	340.261	206.88	CCCCC(CC)COC(=O)C=CC(=O)OCC(CC)CCCC	Lipids and lipid-like molecules
27	117-81-7	bis (2-ethylhexyl) phthalate	390.277	217.47	CCCCC(CC)COC(=O)C1=CC=CC=C1C(=O)OCC(CC)CCCC	Benzenoids
28	122-62-3	bis (2-ethylhexyl) sebacate	426.371	229.58	CCCCC(CC)COC(=O)CCCCCCCCC(=O)OCC(CC)CCCC	Lipids and lipid-like molecules
29	76002-91-0	Bisphenol A (2,3-dihydroxypropyl) glycidyl ether (BADGE-glycidyl)	358.178	181.07	CC(C)(C1=CC=C(C=C1)OCC2CO2)C3=CC=C(C=C3)OCC(CO)O	Benzenoids
30	5581-32-8	Bisphenol A bis (2,3-dihydroxypropyl) ether (BADGE-diol)	376.189	187.53	CC(C)(C1=CC=C(C=C1)OCC(CO)O)C2=CC=C(C=C2)OCC(CO)O	Benzenoids
31	112-34-5	butyl diglycol	162.126	141.78	CCCCOCCOCCO	Organic oxygen compounds
32	327-97-9	Chlorogenic acid	354.095	194.58	C1C(C(C(CC1(C(=O)O)O)OC(=O)C=CC2=CC(=C(C=C2)O)O)O)O	Organic oxygen compounds
33	142770-42-1	CPTX	304.033	182.72	CCCOC1=C2C(=C(C=C1)Cl)C(=O)C3=CC=CC=C3S2	Organoheterocyclic compounds
34	17865-32-6	Cyclohexyldimethoxymethylsilane	188.123	145.26	CO[Si](C)(C1CCCCC1)OC	Organometallic compounds
35	34590-94-8	Di-(propylene glycol) methyl ether	148.11	137.04	CCC(O)OCCCOC	Organic oxygen compounds
36	2590-16-1	diallyl pentaerythritol	216.136	151.75	C=CCOCC(CO)(CO)COCC=C	Organic oxygen compounds
37	131-17-9	diallyl phthalate	246.089	160.77	C=CCOC(=O)C1=CC=CC=C1C(=O)OCC=C	Benzenoids
38	105-99-7	Dibutyl adipate	258.183	182.6	CCCCOC(=O)CCCCC(=O)OCCCC	Lipids and lipid-like molecules
39	105-76-0	dibutyl maleate	228.136	170.72	CCCCOC(=O)C=CC(=O)OCCCC	Lipids and lipid-like molecules
40	84-74-2	Dibutyl phthalate	278.152	182.71	CCCCOC(=O)C1=CC=CC=C1C(=O)OCCCC	Benzenoids
41	93952-11-5	Dibutyl phthalate-3,4,5,6-d4	282.177	178.7	CCCCOC(=O)C1=CC=CC=C1C(=O)OCCCC	Benzenoids
42	109-43-3	Dibutyl sebacate	314.246	191.61	CCCCOC(=O)CCCCCCCCC(=O)OCCCC	Lipids and lipid-like molecules
43	84-77-5	Didecyl phthalate	446.34	232.18	CCCCCCCCCCOC(=O)C1=CC=CC=C1C(=O)OCCCCCCCCCC	Benzenoids
44	84-66-2	diethyl phthalate	222.089	159.82	CCOC(=O)C1=CC=CC=C1C(=O)OCC	Benzenoids
45	110-40-7	Diethyl Sebacate	258.183	171.67	CCOC(=O)CCCCCCCCC(=O)OCC	Lipids and lipid-like molecules
46	84-69-5	diisobutyl phthalate	278.152	182.28	CC(C)COC(=O)C1=CC=CC=C1C(=O)OCC(C)C	Benzenoids
47	26761-40-0	diisodecyl phthalate	446.34	232.18	CC(C)CCCCCCCOC(=O)C1=CC=CC=C1C(=O)OCCCCCCCC(C)C	Benzenoids
48	68515-48-0	diisononyl phthalate	418.308	225.45	CC(C)CCCCCCOC(=O)C1=CC=CC=C1C(=O)OCCCCCCC(C)C	Benzenoids
49	27554-26-3	diisooctyl phthalate	390.277	217.85	CC(C)CCCCCOC(=O)C1=CC=CC=C1C(=O)OCCCCCC(C)C	Benzenoids
50	627-93-0	Dimethyl adipate	174.089	141.38	COC(=O)CCCCC(=O)OC	Lipids and lipid-like molecules
51	106-79-6	Dimethyl sebacate	230.152	160.41	COC(=O)CCCCCCCCC(=O)OC	Lipids and lipid-like molecules
52	84-76-4	Dinonyl phthalate	418.308	226.22	CCCCCCCCCOC(=O)C1=CC=CC=C1C(=O)OCCCCCCCCC	Benzenoids
53	6422-86-2	Di(2-ethylhexyl) terephthalate	390.277	217.69	CCCCC(CC)COC(=O)C1=CC=C(C=C1)C(=O)OCC(CC)CCCC	Benzenoids
54	131-53-3	Dioxybenzone	244.074	168.87	COC1=CC(=C(C=C1)C(=O)C2=CC=CC=C2O)O	Benzenoids
55	127-63-9	Diphenyl sulfone	218.04	159.38	C1=CC=C(C=C1)S(=O)(=O)C2=CC=CC=C2	Benzenoids
56	5908-87-2	Docosanoic acid-ethyl ester	368.365	212.17	CCCCCCCCCCCCCCCCCCCCCC(=O)OCC	Lipids and lipid-like molecules
57	112-84-5	erucamide	337.334	201.79	CCCCCCCCC=CCCCCCCCCCCCC(=O)N	Lipids and lipid-like molecules
58	110-31-6	Ethylene bis(oleamide)	588.559	271.42	CCCCCCCCC=CCCCCCCCC(=O)NCCNC(=O)CCCCCCCC=CCCCCCCCC	Lipids and lipid-like molecules
59	106-17-2	Ethylene glycol monoricinoleate	342.277	198.99	CCCCCCC(CC=CCCCCCCCC(=O)OCCO)O	Lipids and lipid-like molecules
60	502-52-3	Glyceryl 1,3-dipalmitate	568.507	262.91	CCCCCCCCCCCCCCCC(=O)OCC(COC(=O)CCCCCCCCCCCCCCC)O	Lipids and lipid-like molecules
61	31566-31-1	Glyceryl monostearate	358.308	203.77	CCCCCCCCCCCCCCCCCC(=O)OCC(CO)O	Lipids and lipid-like molecules
62	102-76-1	Glyceryl triacetate	218.079	148.3	CC(=O)OCC(COC(=O)C)OC(=O)C	Lipids and lipid-like molecules
63	629-54-9	Hexadecanamide	255.256	181.28	CCCCCCCCCCCCCCCC(=O)N	Lipids and lipid-like molecules
64	31570-04-4	Irgafos 168	646.452	280.84	CC(C)(C)C1=CC(=C(C=C1)OP(OC2=C(C=C(C=C2)C(C)(C)C)C(C)(C)C)OC3=C(C=C(C=C3)C(C)(C)C)C(C)(C)C)C(C)(C)C	Benzenoids
65	145650-60-8	Irgafos 38	514.358	244.72	CCOP(OC1=C(C=C(C=C1C)C(C)(C)C)C(C)(C)C)OC2=C(C=C(C=C2C)C(C)(C)C)C(C)(C)C	Benzenoids
66	2082-79-3	Irganox 1076	530.47	248.55	CCCCCCCCCCCCCCCCCCOC(=O)CCC1=CC(=C(C(=C1)C(C)(C)C)O)C(C)(C)C	Lipids and lipid-like molecules
67	27676-62-6	Irganox 3114	783.519	285.98	CC(C)(C)C1=CC(=CC(=C1O)C(C)(C)C)CN2C(=O)N(C(=O)N(C2=O)CC3=CC(=C(C(=C3)C(C)(C)C)O)C(C)(C)C)CC4=CC(=C(C(=C4)C(C)(C)C)O)C(C)(C)C	Benzenoids
68	59-92-7	levadopa	197.069	146.35	C1=CC(=C(C=C1CC(C(=O)O)N)O)O	Organic acids and derivatives
69	60047-17-8	Linalool oxide	170.131	145.43	CC1(CCC(O1)C(C)(C)O)C=C	Organoheterocyclic compounds
70	78-63-7	Luperox 101	290.246	184.62	CC(C)(C)OOC(C)(C)CCC(C)(C)OOC(C)(C)C	Organic oxygen compounds
71	6386-38-5	methyl 3-(3,5-di-tert-butyl-4-hydroxyphenyl)propionate	292.204	177.4	CC(C)(C)C1=CC(=CC(=C1O)C(C)(C)C)CCC(=O)OC	Benzenoids
72	112-39-0	Methyl palmitate	270.256	185.71	CCCCCCCCCCCCCCCC(=O)OC	Lipids and lipid-like molecules
73	17912-87-7	Myricitrin	464.096	208.86	CC1C(C(C(C(O1)OC2=C(OC3=CC(=CC(=C3C2=O)O)O)C4=CC(=C(C(=C4)O)O)O)O)O)O	Phenylpropanoids and polyketides
74	120-40-1	N, N-bis (2-hydroxyethyl)dodecanamide	287.246	186.87	CCCCCCCCCCCC(=O)N(CCO)CCO	Lipids and lipid-like molecules
75	93-83-4	N,N-Diethanololeamide	369.324	203.7	CCCCCCCCC=CCCCCCCCC(=O)N(CCO)CCO	Lipids and lipid-like molecules
76	110-30-5	N,N'-Ethylenebis(stearamide)	592.591	279	CCCCCCCCCCCCCCCCCC(=O)NCCNC(=O)CCCCCCCCCCCCCCCCC	Lipids and lipid-like molecules
77	80-39-7	N-ethyl-p-toluenesulfonamide	199.067	157.21	CCNS(=O)(=O)C1=CC=C(C=C1)C	Benzenoids
78	882073-43-0	NX8000	484.283	233.4	CCCC1C2C(C(OC(O2)C3=CC=C(C=C3)CCC)C(CO)O)OC(O1)C4=CC=C(C=C4)CCC	Benzenoids
79	303-47-9	Ochratoxin A	403.082	197.68	CC1CC2=C(C=C(C(=C2C(=O)O1)O)C(=O)NC(CC3=CC=CC=C3)C(=O)O)Cl	Phenylpropanoids and polyketides
80	4865-85-4	Ochratoxin C	431.114	207.52	CCOC(=O)C(CC1=CC=CC=C1)NC(=O)C2=CC(=C3CC(OC(=O)C3=C2O)C)Cl	Phenylpropanoids and polyketides
81	124-26-5	Octadecanamide	283.288	189.43	CCCCCCCCCCCCCCCCCC(=O)N	Organic acids and derivatives
82	1241-94-7	Octicizer	362.165	198.8	CCCCC(CC)COP(=O)(OC1=CC=CC=C1)OC2=CC=CC=C2	Organic acids and derivatives
83	3524-68-3	pentaerythritol triacetate	298.105	163.77	C=CC(=O)OCC(CO)(COC(=O)C=C)COC(=O)C=C	Organic acids and derivatives
84	1471-17-6	Pentaerythritol triallyl ether	256.168	160.83	C=CCOCC(CO)(COCC=C)COCC=C	Organic oxygen compounds
85	482-35-9	Quercetin 3-glucoside	464.096	208.58	C1=CC(=C(C=C1C2=C(C(=O)C3=C(C=C(C=C3O2)O)O)OC4C(C(C(C(O4)CO)O)O)O)O)O	Phenylpropanoids and polyketides
86	522-12-3	Quercitrin	448.101	206.28	CC1C(C(C(C(O1)OC2=C(OC3=CC(=CC(=C3C2=O)O)O)C4=CC(=C(C=C4)O)O)O)O)O	Phenylpropanoids and polyketides
87	77-95-2	quinic acid	192.064	149.39	C1C(C(C(CC1(C(=O)O)O)O)O)O	Organic oxygen compounds
88	111-02-4	Squalene	410.391	215.8	CC(=CCCC(=CCCC(=CCCC=C(C)CCC=C(C)CCC=C(C)C)C)C)C	Lipids and lipid-like molecules
89	57-11-4	Stearic acid	284.272	184.37	CCCCCCCCCCCCCCCCCC(=O)O	Lipids and lipid-like molecules
90	50679-08-8	Terfenadine	471.314	228.02	CC(C)(C)C1=CC=C(C=C1)C(CCCN2CCC(CC2)C(C3=CC=CC=C3)(C4=CC=CC=C4)O)O	Benzenoids
91	112-60-7	Tetraethylene glycol	194.115	140.64	C(COCCOCCOCCO)O	Organic oxygen compounds
92	1843-03-4	Topacol CA	544.392	239.77	CC1=CC(=C(C=C1C(C)CC(C2=CC(=C(C=C2C)O)C(C)(C)C)C3=CC(=C(C=C3C)O)C(C)(C)C)C(C)(C)C)O	Phenylpropanoids and polyketides
93	77-90-7	tributyl acetyl citrate	402.225	205.28	CCCCOC(=O)CC(CC(=O)OCCCC)(C(=O)OCCCC)OC(=O)C	Organic acids and derivatives
94	77-94-1	tributyl citrate	360.215	201.81	CCCCOC(=O)CC(CC(=O)OCCCC)(C(=O)OCCCC)O	Organic acids and derivatives
95	126-73-8	Tributyl phosphate	266.165	184.16	CCCCOP(=O)(OCCCC)OCCCC	Organic acids and derivatives
96	1680-21-3	triethylene glycol diacrylate	258.11	156.8	C=CC(=O)OCCOCCOCCOC(=O)C=C	Organic acids and derivatives
97	109-16-0	Triethylene glycol dimethacrylate	286.142	166.85	CC(=C)C(=O)OCCOCCOCCOC(=O)C(=C)C	Organic acids and derivatives
98	95906-11-9	Tris(2,4-di-tert-butylphenyl) phosphate	662.446	287.87	CC(C)(C)C1=CC(=C(C=C1)OP(=O)(OC2=C(C=C(C=C2)C(C)(C)C)C(C)(C)C)OC3=C(C=C(C=C3)C(C)(C)C)C(C)(C)C)C(C)(C)C	Organic acids and derivatives
99	115-96-8	Tris(2-chloroethyl) phosphate	283.954	157.89	C(CCl)OP(=O)(OCCCl)OCCCl	Organic acids and derivatives
100	53188-07-1	Trolox	250.12	161.9	CC1=C(C2=C(CCC(O2)(C)C(=O)O)C(=C1O)C)C	Organoheterocyclic compounds
101	10191-41-0	Vitamine E (alpha tocapherol)	430.381	225.22	CC1=C(C2=C(CCC(O2)(C)CCCC(C)CCCC(C)CCCC(C)C)C(=C1O)C)C	Lipids and lipid-like molecules
102	1455-42-1	3,9-Bis(1,1-dimethyl-2-hydroxyethyl)-2,4,8,10-tetraoxaspiro[5.5]undecane	304.189	172.53	CC(C)(CO)C1OCC2(CO1)COC(OC2)C(C)(C)CO	Organoheterocyclic compounds
103	32687-78-8	1,2-Bis(3,5-di-tert-butyl-4-hydroxyhydrocinnamoyl)hydrazine	552.393	234.75	CC(C)(C)C1=CC(=CC(=C1O)C(C)(C)C)CCC(=O)NNC(=O)CCC2=CC(=C(C(=C2)C(C)(C)C)O)C(C)(C)C	Benzenoids
104	77-93-0	Triethyl citrate	276.121	167.6	CCOC(=O)CC(CC(=O)OCC)(C(=O)OCC)O	Organic acids and derivatives
105	41484-35-9	Irganox 1035	642.395	251.54	CC(C)(C)C1=CC(=CC(=C1O)C(C)(C)C)CCC(=O)OCCSCCOC(=O)CCC2=CC(=C(C(=C2)C(C)(C)C)O)C(C)(C)C	Benzenoids
106	20170-32-5	3-(3,5-di-tert-butyl-4-hydroxyphenyl)propanoic acid	278.188	175.58	CC(C)(C)C1=CC(=CC(=C1O)C(C)(C)C)CCC(=O)O	Phenylpropanoids and polyketides
107	85-68-7	Benzyl butyl phthalate	312.136	177.93	CCCCOC(=O)C1=CC=CC=C1C(=O)OCC2=CC=CC=C2	Benzenoids
108	3648-21-3	Diheptyl phthalate	362.246	213	CCCCCCCOC(=O)C1=CC=CC=C1C(=O)OCCCCCCC	Benzenoids
109	119-47-1	2,2'-Methylenebis(4-methyl-6-tert-butylphenol)	340.24	196.22	CC1=CC(=C(C(=C1)C(C)(C)C)O)CC2=C(C(=CC(=C2)C)C(C)(C)C)O	Benzenoids
110	88-24-4	2,2'-Methylenebis(4-ethyl-6-tert-butylphenol)	368.272	204.43	CCC1=CC(=C(C(=C1)C(C)(C)C)O)CC2=C(C(=CC(=C2)CC)C(C)(C)C)O	Benzenoids
111	72406-26-9	Bisphenol F bis(2,3-dihydroxypropyl) ether	348.157	179.52	C1=CC(=CC=C1CC2=CC=C(C=C2)OCC(CO)O)OCC(CO)O	Benzenoids
112	1675-54-3	Bisphenol A diglycidyl ether	340.168	175.13	CC(C)(C1=CC=C(C=C1)OCC2CO2)C3=CC=C(C=C3)OCC4CO4	Benzenoids
113	10138-59-7	Diethyl hexahydrophthalate	228.136	162.03	CCOC(=O)C1CCCCC1C(=O)OCC	Organic acids and derivatives
114	131-16-8	Dipropyl phthalate	250.12	170.84	CCCOC(=O)C1=CC=CC=C1C(=O)OCCC	Benzenoids
115	131-18-0	Dipentyl phthalate	306.183	193.43	CCCCCOC(=O)C1=CC=CC=C1C(=O)OCCCCC	Benzenoids
116	791-28-6	Triphenylphosphine oxide	278.086	181.3	C1=CC=C(C=C1)P(=O)(C2=CC=CC=C2)C3=CC=CC=C3	Benzenoids
117	84170-74-1	(2,2-Dimethyl-1,3-propanediyl)bis(oxy-3,1-propanediyl) bisacrylate	328.189	179.868	CC(C)(COCCCOC(=O)C=C)COCCCOC(=O)C=C	Organic acids and derivatives
118	13836-48-1	Bisphenol A (3-chloro-2-hydroxypropyl) glycidyl ether	376.144	186.3	CC(C)(C1=CC=C(C=C1)OCC2CO2)C3=CC=C(C=C3)OCC(CCl)O	Benzenoids
119	227947-06-0	Bisphenol A (3-chloro-2-hydroxypropyl) (2,3-dihydroxypropyl) ether	394.155	191.852	CC(C)(C1=CC=C(C=C1)OCC(CO)O)C2=CC=C(C=C2)OCC(CCl)O	Benzenoids
120	605-45-8	Diisopropyl phthalate	250.12	170.287	CC(C)OC(=O)C1=CC=CC=C1C(=O)OC(C)C	Benzenoids
121	117-84-0	Dioctyl Phthalate	390.277	218.188	CCCCCCCCOC(=O)C1=CC=CC=C1C(=O)OCCCCCCCC	Benzenoids
122	4376-20-9	mono(2-ethylhexyl) phthalate	278.152	181.245	CCCCC(CC)COC(=O)C1=CC=CC=C1C(=O)O	Benzenoids
123	131-11-3	Dimethyl phthalate	194.058	149.322	COC(=O)C1=CC=CC=C1C(=O)OC	Benzenoids
124	4809-35-2	Bisphenol A bis(3-chloro-2-hydroxypropyl) ether	412.121	190.317	CC(C)(C1=CC=C(C=C1)OCC(CCl)O)C2=CC=C(C=C2)OCC(CCl)O	Benzenoids
125	959-26-2	Bis(2-hydroxyethyl) terephthalate	254.079	179.43	C1=CC(=CC=C1C(=O)OCCO)C(=O)OCCO	Benzenoids
126	83834-59-7	octinoxate	290.188	185.91	CCCCC(CC)COC(=O)C=CC1=CC=C(C=C1)OC	Phenylpropanoids and polyketides
127	50-22-6	Corticosterone	346.214	209.23	CC12CCC(=O)C=C1CCC3C2C(CC4(C3CCC4C(=O)CO)C)O	Lipids and lipid-like molecules
128	3061-75-4	Docosanamide	339.35	206.4	CCCCCCCCCCCCCCCCCCCCCC(=O)N	Lipids and lipid-like molecules
129	97-90-5	Ethylene glycol dimethacrylate	198.089	152.92	CC(=C)C(=O)OCCOC(=O)C(=C)C	Organic acids and derivatives
130	621-71-6	Capric triglyceride	554.455	261.31	CCCCCCCCCC(=O)OCC(COC(=O)CCCCCCCCC)OC(=O)CCCCCCCCC	Lipids and lipid-like molecules
131	70356-09-1	Avobenzone	310.157	198.24	CC(C)(C)C1=CC=C(C=C1)C(=O)CC(=O)C2=CC=C(C=C2)OC	Phenylpropanoids and polyketides
132	115-40-2	Bromocresol Purple	537.909	216.95	CC1=CC(=CC(=C1O)Br)C2(C3=CC=CC=C3S(=O)(=O)O2)C4=CC(=C(C(=C4)C)O)Br	Organoheterocyclic compounds
133	1733-12-6	Cresol red	382.087	201.62	CC1=C(C=CC(=C1)C2(C3=CC=CC=C3S(=O)(=O)O2)C4=CC(=C(C=C4)O)C)O	Organoheterocyclic compounds
134	70321-86-7	2-(2H-Benzotriazol-2-yl)-4,6-bis(2-phenyl-2-propanyl)phenol (UV-234)	447.231	224.98	CC(C)(C1=CC=CC=C1)C2=CC(=C(C(=C2)N3N=C4C=CC=CC4=N3)O)C(C)(C)C5=CC=CC=C5	Phenylpropanoids and polyketides
135	83164-33-4	Diflufenican	394.074	196.53	C1=CC(=CC(=C1)OC2=C(C=CC=N2)C(=O)NC3=C(C=C(C=C3)F)F)C(F)(F)F	Benzenoids
136	3179-80-4	N-[3-(Dimethylamino)propyl]dodecanamide	284.283	189.19	CCCCCCCCCCCC(=O)NCCCN(C)C	Lipids and lipid-like molecules
137	301-02-0	oleamide	281.272	185.94	CCCCCCCCC=CCCCCCCCC(=O)N	Lipids and lipid-like molecules
138	119-91-5	2,2'-Biquinoline	256.1	165.72	C1=CC=C2C(=C1)C=CC(=N2)C3=NC4=CC=CC=C4C=C3	Organoheterocyclic compounds
139	83-07-8	4-Aminoantipyrine	203.106	157.11	CC1=C(C(=O)N(N1C)C2=CC=CC=C2)N	Organoheterocyclic compounds
140	85209-91-2	Sodium 2,2'-methylene-bis-(4,6-di-tert-butylphenyl)phosphate	508.272	242.36	CC(C)(C)C1=CC2=C(C(=C1)C(C)(C)C)OP(=O)(OC3=C(C2)C=C(C=C3C(C)(C)C)C(C)(C)C)[O-].[Na+]	Organic acids and derivatives
141	7344-02-7	N-Icosanoylsphingosine	593.575	276.89	CCCCCCCCCCCCCCCCCCCC(=O)NC(CO)C(C=CCCCCCCCCCCCCC)O	Lipids and lipid-like molecules
142	5966-29-0	N-Hexadecanoylsphinganine	539.528	264.11	CCCCCCCCCCCCCCCC(C(CO)NC(=O)CCCCCCCCCCCCCCC)O	Lipids and lipid-like molecules
143	2095-03-6	Bisphenol F diglycidyl ether	312.136	169.65	C1C(O1)COC2=CC=C(C=C2)CC3=CC=C(C=C3)OCC4CO4	Benzenoids
144	107481-28-7	1,9-Nonanediol diacrylate	268.168	170.38	C=CC(=O)OCCCCCCCCCOC(=O)C=C	Lipids and lipid-like molecules
145	488-10-8	cis-Jasmone	164.12	152.82	CCC=CCC1=C(CCC1=O)C	Organic oxygen compounds
146	20283-92-5	(R)-(+)-rosmarinic acid	360.084	194.47	C1=CC(=C(C=C1CC(C(=O)O)OC(=O)C=CC2=CC(=C(C=C2)O)O)O)O	Phenylpropanoids and polyketides
147	7477-67-0	Bispyrazolone	346.143	196.72	CC1=NN(C(=O)C1C2C(=NN(C2=O)C3=CC=CC=C3)C)C4=CC=CC=C4	Organoheterocyclic compounds
148	961-07-9	2'-Deoxyguanosine	267.097	170.57	C1C(C(OC1N2C=NC3=C2N=C(NC3=O)N)CO)O	Nucleosides, nucleotides, and analogues
149	120-56-9	triethylenglycol dibenzoate	358.142	189.05	C1=CC=C(C=C1)C(=O)OCCOCCOCCOC(=O)C2=CC=CC=C2	Benzenoids
150	140-22-7	1,5-Diphenylcarbazide	242.117	165.65	C1=CC=C(C=C1)NNC(=O)NNC2=CC=CC=C2	Benzenoids
151	121-75-5	Malathion	330.036	171.24	CCOC(=O)CC(C(=O)OCC)SP(=S)(OC)OC	Lipids and lipid-like molecules
152	19937-59-8	Metoxuron	228.067	159.37	CN(C)C(=O)NC1=CC(=C(C=C1)OC)Cl	Benzenoids
153	2873-97-4	Diacetone acrylamide	169.11	145	CC(=O)CC(C)(C)NC(=O)C=C	Organic acids and derivatives
154	2082-81-7	1,4-Butanediol dimethacrylate	226.12	157.59	CC(=C)C(=O)OCCCCOC(=O)C(=C)C	Organic acids and derivatives
155	5232-99-5	Ethyl 2-cyano-3,3-diphenylacrylate	277.11	163.98	CCOC(=O)C(=C(C1=CC=CC=C1)C2=CC=CC=C2)C#N	Benzenoids
156	3290-92-4	Trimethylolpropane trimethacrylate	338.173	180.33	CCC(COC(=O)C(=C)C)(COC(=O)C(=C)C)COC(=O)C(=C)C	Organic acids and derivatives
157	106246-33-7	4,4'-Methylenebis(3-chloro-2,6-diethylaniline)	378.163	191.06	CCC1=CC(=C(C(=C1N)CC)Cl)CC2=C(C(=C(C(=C2)CC)N)CC)Cl	Benzenoids
158	75980-60-8	Diphenyl(2,4,6-trimethylbenzoyl)phosphine oxide	348.128	186.87	CC1=CC(=C(C(=C1)C)C(=O)P(=O)(C2=CC=CC=C2)C3=CC=CC=C3)C	Benzenoids
159	1162-65-8	Aflatoxin B1	312.063	176.82	COC1=C2C3=C(C(=O)CC3)C(=O)OC2=C4C5C=COC5OC4=C1	Phenylpropanoids and polyketides
160	2425-79-8	1,4-Butanediol diglycidyl ether	202.12	143.91	C1C(O1)COCCCCOCC2CO2	Organoheterocyclic compounds
161	1132-61-2	3-(4-Morpholino)propanesulfonic acid (MOPS)	209.072	150.17	C1COCCN1CCCS(=O)(=O)O	Organoheterocyclic compounds
162	2530-85-0	3-(Trimethoxysilyl)propyl methacrylate	248.108	156.26	CC(=C)C(=O)OCCC[Si](OC)(OC)OC	Organometallic compounds
163	102-60-3	N,N,N',N'-Tetrakis(2-Hydroxypropyl)ethylenediamine	292.236	166.43	CC(CN(CCN(CC(C)O)CC(C)O)CC(C)O)O	Organic nitrogen compounds
164	91082-17-6	Phenyl 1-pentadecanesulfonate	368.238	197.19	CCCCCCCCCCCCCCCS(=O)(=O)OC1=CC=CC=C1	Benzenoids
165	102-08-9	N,N'-Diphenylthiourea	228.072	161.88	C1=CC=C(C=C1)NC(=S)NC2=CC=CC=C2	Benzenoids
166	124172-53-8	N,N'-(Hexane-1,6-diyl)bis(N-(2,2,6,6-tetramethylpiperidin-4-yl)formamide)	450.393	244.81	CC1(CC(CC(N1)(C)C)N(CCCCCCN(C=O)C2CC(NC(C2)(C)C)(C)C)C=O)C	Organoheterocyclic compounds
167	40601-76-1	Tris(4-tert-butyl-3-hydroxy-2,6-dimethylbenzyl) isocyanurate	699.425	271.49	CC1=CC(=C(C(=C1CN2C(=O)N(C(=O)N(C2=O)CC3=C(C(=C(C=C3C)C(C)(C)C)O)C)CC4=C(C(=C(C=C4C)C(C)(C)C)O)C)C)O)C(C)(C)C	Benzenoids
168	493-52-7	Methyl Red	269.116	174.77	CN(C)C1=CC=C(C=C1)N=NC2=CC=CC=C2C(=O)O	Organoheterocyclic compounds
169	64480-66-6	glycoursodeoxycholic acid	449.314	205.83	CC(CCC(=O)NCC(=O)O)C1CCC2C1(CCC3C2C(CC4C3(CCC(C4)O)C)O)C	Lipids and lipid-like molecules
170	1148-79-4	2,2',6',2"-Terpyridine	233.095	151.86	C1=CC=NC(=C1)C2=NC(=CC=C2)C3=CC=CC=N3	Organoheterocyclic compounds
171	110-26-9	N,N'-Methylenebisacrylamide	154.074	136.76	C=CC(=O)NCNC(=O)C=C	Organic acids and derivatives
172	122-31-6	1,1,3,3-Tetraethoxypropane	220.167	151.56	CCOC(CC(OCC)OCC)OCC	Organic oxygen compounds
173	83-88-5	(−)-Riboflavin	376.138	188.09	CC1=CC2=C(C=C1C)N(C3=NC(=O)NC(=O)C3=N2)CC(C(C(CO)O)O)O	Organoheterocyclic compounds
174	145-42-6	Sodium taurocholate	537.274	213.98	CC(CCC(=O)NCCS(=O)(=O)[O-])C1CCC2C1(C(CC3C2C(CC4C3(CCC(C4)O)C)O)O)C.[Na+]	Lipids and lipid-like molecules
175	1541-67-9	2,2'-(Dodecylimino)diethanol	273.267	184.91	CCCCCCCCCCCCN(CCO)CCO	Organic nitrogen compounds
176	114-07-8	(-)-Erythromycin	733.461	268.21	CCC1C(C(C(C(=O)C(CC(C(C(C(C(C(=O)O1)C)OC2CC(C(C(O2)C)O)(C)OC)C)OC3C(C(CC(O3)C)N(C)C)O)(C)O)C)C)O)(C)O	Organic oxygen compounds
177	103-99-1	N-(4-Hydroxyphenyl)octadecanamide	375.314	204.94	CCCCCCCCCCCCCCCCCC(=O)NC1=CC=C(C=C1)O	Benzenoids
178	58-95-7	Tocopheryl acetate	472.392	226.52	CC1=C(C(=C(C2=C1OC(CC2)(C)CCCC(C)CCCC(C)CCCC(C)C)C)OC(=O)C)C	Lipids and lipid-like molecules
179	2566-90-7	4,7,10,13,16,19-Docosahexaenoic acid, methyl ester, (all-Z)-	342.256	185.28	CCC=CCC=CCC=CCC=CCC=CCC=CCCC(=O)OC	Lipids and lipid-like molecules
180	509-34-2	Rhodamine B base	442.226	231.39	CCN(CC)C1=CC2=C(C=C1)C3(C4=C(O2)C=C(C=C4)N(CC)CC)C5=CC=CC=C5C(=O)O3	Organoheterocyclic compounds
181	80-08-0	4-Aminophenyl sulfone	248.062	168.1	C1=CC(=CC=C1N)S(=O)(=O)C2=CC=C(C=C2)N	Benzenoids
182	57472-68-1	dipropylene glycol diacrylate	242.115	155.8	CCC(OC(CC)OC(=O)C=C)OC(=O)C=C	Organic acids and derivatives
183	162881-26-7	Bisacylphosphine oxides	418.17	203.64	CC1=CC(=C(C(=C1)C)C(=O)P(=O)(C2=CC=CC=C2)C(=O)C3=C(C=C(C=C3C)C)C)C	Benzenoids
184	389-08-2	Nalidixic acid	232.085	158.61	CCN1C=C(C(=O)C2=C1N=C(C=C2)C)C(=O)O	Organoheterocyclic compounds
185	723-46-6	Sulfamethoxazole	253.052	161.1	CC1=CC(=NO1)NS(=O)(=O)C2=CC=C(C=C2)N	Benzenoids
186	69-53-4	D-(−)-ampicillin	349.11	179.37	CC1(C(N2C(S1)C(C2=O)NC(=O)C(C3=CC=CC=C3)N)C(=O)O)C	Organoheterocyclic compounds
187	85721-33-1	Ciprofloxacin	331.133	186.77	C1CC1N2C=C(C(=O)C3=CC(=C(C=C32)N4CCNCC4)F)C(=O)O	Organoheterocyclic compounds
188	60-54-8	Tetracycline	444.153	202.81	CC1(C2CC3C(C(=O)C(=C(C3(C(=O)C2=C(C4=C1C=CC=C4O)O)O)O)C(=O)N)N(C)C)O	Phenylpropanoids and polyketides
189	577-11-7	Docusate sodium	444.216	220.6	CCCCC(CC)COC(=O)CC(C(=O)OCC(CC)CCCC)S(=O)(=O)[O-].[Na+]	Lipids and lipid-like molecules
190	840-65-3	Dimethyl 2,6-naphthalenedicarboxylate	244.074	161.91	COC(=O)C1=CC2=C(C=C1)C=C(C=C2)C(=O)OC	Benzenoids
191	52408-84-1	Ebecryl 53	428.205	193.7	C=CC(=O)OCCCOCC(COCCCOC(=O)C=C)OCCCOC(=O)C=C	Organic acids and derivatives
192	122-20-3	Triisopropanolamine	191.152	146.05	CC(CN(CC(C)O)CC(C)O)O	Organic nitrogen compounds
193	480-16-0	Morin	302.043	177.94	C1=CC(=C(C=C1O)O)C2=C(C(=O)C3=C(C=C(C=C3O2)O)O)O	Phenylpropanoids and polyketides
194	5857-80-2	Carnosol	330.183	194.47	CC(C)C1=C(C(=C2C(=C1)C3CC4C2(CCCC4(C)C)C(=O)O3)O)O	Lipids and lipid-like molecules
195	32619-42-4	Oleuropein	540.184	213.35	CC=C1C(C(=COC1OC2C(C(C(C(O2)CO)O)O)O)C(=O)OC)CC(=O)OCCC3=CC(=C(C=C3)O)O	Lipids and lipid-like molecules
196	40246-10-4	Glycitein-7-glucoside	442.09	217.12	COC1=C(C=C2C(=C1)C(=O)C(=CO2)C3=CC=C(C=C3)O)OC4C(C(C(C(O4)CO)O)O)O	Phenylpropanoids and polyketides
197	5373-11-5	Luteolin-7-glucoside	448.101	215.52	C1=CC(=C(C=C1C2=CC(=O)C3=C(C=C(C=C3O2)OC4C(C(C(C(O4)CO)O)O)O)O)O)O	Phenylpropanoids and polyketides
198	1257-08-5	(-)-Epicatechin-3-O-gallate	442.09	207.22	C1C(C(OC2=CC(=CC(=C21)O)O)C3=CC(=C(C=C3)O)O)OC(=O)C4=CC(=C(C(=C4)O)O)O	Phenylpropanoids and polyketides
199	490-46-0	(-)-Epicatechin	290.079	173.86	C1C(C(OC2=CC(=CC(=C21)O)O)C3=CC(=C(C=C3)O)O)O	Phenylpropanoids and polyketides
200	989-51-5	(-)-Epigallocatechin gallate	458.085	208.98	C1C(C(OC2=CC(=CC(=C21)O)O)C3=CC(=C(C(=C3)O)O)O)OC(=O)C4=CC(=C(C(=C4)O)O)O	Phenylpropanoids and polyketides
201	50-99-7	D(+)-Glucose	180.063	143.46	C(C(C(C(C(C=O)O)O)O)O)O	Organic oxygen compounds
202	127-69-5	Sulfafurazole	267.068	167.2	CC1=C(ON=C1C)NS(=O)(=O)C2=CC=C(C=C2)N	Benzenoids
203	603-50-9	Bisacodyl	361.131	185.67	CC(=O)OC1=CC=C(C=C1)C(C2=CC=C(C=C2)OC(=O)C)C3=CC=CC=N3	Benzenoids
204	579-51-1	(-)-Chloramphenicol	322.012	167.16	C1=CC(=CC=C1C(C(CO)NC(=O)C(Cl)Cl)O)[N+](=O)[O-]	Benzenoids
205	81-23-2	Dehydrocholic acid	402.241	193.17	CC(CCC(=O)O)C1CCC2C1(C(=O)CC3C2C(=O)CC4C3(CCC(=O)C4)C)C	Lipids and lipid-like molecules
206	51-98-9	Norethisterone acetate	340.204	213.36	CC(=O)OC1(CCC2C1(CCC3C2CCC4=CC(=O)CCC34)C)C#C	Lipids and lipid-like molecules
207	59-30-3	Folic acid	441.14	202.18	C1=CC(=CC=C1C(=O)NC(CCC(=O)O)C(=O)O)NCC2=CN=C3C(=N2)C(=O)NC(=N3)N	Organic acids and derivatives
208	68-96-2	Hydroxyprogesterone	330.219	205.14	CC(=O)C1(CCC2C1(CCC3C2CCC4=CC(=O)CCC34C)C)O	Lipids and lipid-like molecules
209	302-22-7	Chlormadinone acetate	404.175	215.25	CC(=O)C1(CCC2C1(CCC3C2C=C(C4=CC(=O)CCC34C)Cl)C)OC(=O)C	Lipids and lipid-like molecules
210	71-58-9	Medroxyprogesterone 17-acetate	386.236	212.6	CC1CC2C(CCC3(C2CCC3(C(=O)C)OC(=O)C)C)C4(C1=CC(=O)CC4)C	Lipids and lipid-like molecules
211	22457-89-2	Benfotiamine	466.108	202.79	CC1=NC=C(C(=N1)N)CN(C=O)C(=C(CCOP(=O)(O)O)SC(=O)C2=CC=CC=C2)C	Benzenoids
212	130-22-3	Alizarin red S	341.981	187.93	C1=CC=C2C(=C1)C(=O)C3=CC(=C(C(=C3C2=O)O)O)S(=O)(=O)[O-].[Na+]	Benzenoids
213	14035-33-7	3',5'-Bis(tert-butyl)-4'-hydroxyacetophenone	248.178	189.53	CC(=O)C1=CC(=C(C(=C1)C(C)(C)C)O)C(C)(C)C	Organic oxygen compounds
214	51-03-6	Piperonyl butoxide	338.209	180.08	CCCCOCCOCCOCC1=CC2=C(C=C1CCC)OCO2	Organoheterocyclic compounds
215	67-20-9	Nitrofurantoin	238.034	150.85	C1C(=O)NC(=O)N1N=CC2=CC=C(O2)[N+](=O)[O-]	Organoheterocyclic compounds
216	2321-07-5	Fluorescein	332.068	186.72	C1=CC=C2C(=C1)C(=O)OC23C4=C(C=C(C=C4)O)OC5=C3C=CC(=C5)O	Organoheterocyclic compounds
217	58-94-6	Chlorothiazide	294.949	173.92	C1=C2C(=CC(=C1Cl)S(=O)(=O)N)S(=O)(=O)N=CN2	Organoheterocyclic compounds
218	83-63-6	Pellidol	309.148	197.08	CC1=CC=CC=C1N=NC2=CC(=C(C=C2)N(C(=O)C)C(=O)C)C	Organoheterocyclic compounds
219	57-83-0	Progesterone	314.225	184.22	CC(=O)C1CCC2C1(CCC3C2CCC4=CC(=O)CCC34C)C	Lipids and lipid-like molecules
220	144-80-9	Sulfacetamide	214.041	152.17	CC(=O)NS(=O)(=O)C1=CC=C(C=C1)N	Benzenoids
221	93-44-7	2-Naphthyl benzoate	248.084	166.92	C1=CC=C(C=C1)C(=O)OC2=CC3=CC=CC=C3C=C2	Benzenoids
222	58-15-1	Aminophenazone	231.137	165.62	CC1=C(C(=O)N(N1C)C2=CC=CC=C2)N(C)C	Organoheterocyclic compounds
223	57-53-4	Meprobamate	218.127	153.45	CCCC(C)(COC(=O)N)COC(=O)N	Organic acids and derivatives
224	18053-31-1	Fominoben	401.151	196.86	CN(CC1=C(C=CC=C1Cl)NC(=O)C2=CC=CC=C2)CC(=O)N3CCOCC3	Benzenoids
225	28395-03-1	Bumetanide	364.109	194.54	CCCCNC1=C(C(=CC(=C1)C(=O)O)S(=O)(=O)N)OC2=CC=CC=C2	Benzenoids
226	553-17-3	Guaiacol Carbonate	274.084	161.48	COC1=CC=CC=C1OC(=O)OC2=CC=CC=C2OC	Benzenoids
227	5965-66-2	(+)-Lactose	342.116	171.26	C(C1C(C(C(C(O1)OC2C(OC(C(C2O)O)O)CO)O)O)O)O	Organic oxygen compounds
228	143-74-8	Phenol red	354.056	187.36	C1=CC=C2C(=C1)C(OS2(=O)=O)(C3=CC=C(C=C3)O)C4=CC=C(C=C4)O	Organoheterocyclic compounds
229	522-18-9	Chlorbenzoxamine	434.212	194.98	CC1=CC=CC=C1CN2CCN(CC2)CCOC(C3=CC=CC=C3)C4=CC=CC=C4Cl	Benzenoids
230	4394-00-7	Niflumic acid	282.062	170.52	C1=CC(=CC(=C1)NC2=C(C=CC=N2)C(=O)O)C(F)(F)F	Benzenoids
231	58-32-2	Dipyridamole	504.317	225.31	C1CCN(CC1)C2=NC(=NC3=C2N=C(N=C3N4CCCCC4)N(CCO)CCO)N(CCO)CCO	Organic nitrogen compounds
232	50-02-2	Dexamethasone	392.2	211.84	CC1CC2C3CCC4=CC(=O)C=CC4(C3(C(CC2(C1(C(=O)CO)O)C)O)F)C	Lipids and lipid-like molecules
233	53-03-2	Prednisone	358.178	206.77	CC12CC(=O)C3C(C1CCC2(C(=O)CO)O)CCC4=CC(=O)C=CC34C	Lipids and lipid-like molecules
234	62571-86-2	Captopril	217.077	151.04	CC(CS)C(=O)N1CCCC1C(=O)O	Organic acids and derivatives
235	357-70-0	Galanthamine	287.152	168.69	CN1CCC23C=CC(CC2OC4=C(C=CC(=C34)C1)OC)O	Alkaloids and derivatives
236	599-79-1	Sulfasalazine	398.068	209.37	C1=CC=NC(=C1)NS(=O)(=O)C2=CC=C(C=C2)N=NC3=CC(=C(C=C3)O)C(=O)O	Organoheterocyclic compounds
237	108698-02-8	cis-7,10,13,16,19-Docosapentaenoic acid methyl ester	344.272	185.09	CCC=CCC=CCC=CCC=CCC=CCCCCCC(=O)OC	Lipids and lipid-like molecules
238	22888-70-6	Silibinin	482.121	206.36	COC1=C(C=CC(=C1)C2C(OC3=C(O2)C=C(C=C3)C4C(C(=O)C5=C(C=C(C=C5O4)O)O)O)CO)O	Lignans, neolignans and related compounds
239	474-25-9	Chenodeoxycholic acid	392.293	194.88	CC(CCC(=O)O)C1CCC2C1(CCC3C2C(CC4C3(CCC(C4)O)C)O)C	Lipids and lipid-like molecules
240	475-31-0	Glycocholic acid	465.309	198.07	CC(CCC(=O)NCC(=O)O)C1CCC2C1(C(CC3C2C(CC4C3(CCC(C4)O)C)O)O)C	Lipids and lipid-like molecules
241	81-25-4	Cholic acid	408.288	192.64	CC(CCC(=O)O)C1CCC2C1(C(CC3C2C(CC4C3(CCC(C4)O)C)O)O)C	Lipids and lipid-like molecules
242	471-53-4	Enoxolone	470.34	230.75	CC1(C2CCC3(C(C2(CCC1O)C)C(=O)C=C4C3(CCC5(C4CC(CC5)(C)C(=O)O)C)C)C)C	Lipids and lipid-like molecules
243	16676-75-8	Vitamin E nicotinate	535.403	239.73	CC1=C(C(=C(C2=C1OC(CC2)(C)CCCC(C)CCCC(C)CCCC(C)C)C)OC(=O)C3=CN=CC=C3)C	Lipids and lipid-like molecules
244	481-06-1	(−)-α-Santonin	246.126	177.46	CC1C2CCC3(C=CC(=O)C(=C3C2OC1=O)C)C	Lipids and lipid-like molecules
245	514-78-3	Canthaxanthin	564.397	270.77	CC1=C(C(CCC1=O)(C)C)C=CC(=CC=CC(=CC=CC=C(C)C=CC=C(C)C=CC2=C(C(=O)CCC2(C)C)C)C)C	Lipids and lipid-like molecules
246	57-85-2	Testosterone propionate	344.235	213.96	CCC(=O)OC1CCC2C1(CCC3C2CCC4=CC(=O)CCC34C)C	Lipids and lipid-like molecules
247	153-18-4	Rutin	610.153	245.63	CC1C(C(C(C(O1)OCC2C(C(C(C(O2)OC3=C(OC4=CC(=CC(=C4C3=O)O)O)C5=CC(=C(C=C5)O)O)O)O)O)O)O)O	Phenylpropanoids and polyketides
248	81-11-8	Amsonic acid	370.029	183.2	C1=CC(=C(C=C1N)S(=O)(=O)O)C=CC2=C(C=C(C=C2)N)S(=O)(=O)O	Phenylpropanoids and polyketides
249	66753-07-9	Terbutylazine-2-hydroxy	211.143	163.25	CCNC1=NC(=O)NC(=N1)NC(C)(C)C	Organoheterocyclic compounds
250	107534-96-3	Tebuconazole	307.145	170.33	CC(C)(C)C(CCC1=CC=C(C=C1)Cl)(CN2C=NC=N2)O	Benzenoids
251	18085-02-4	3,4-Diacetoxy-1-butene	172.074	142.57	CC(=O)OCC(C=C)OC(=O)C	Organic acids and derivatives
252	128-13-2	Ursodeoxycholic acid	392.293	195.6	CC(CCC(=O)O)C1CCC2C1(CCC3C2C(CC4C3(CCC(C4)O)C)O)C	Lipids and lipid-like molecules
253	360-65-6	Glycodeoxycholic acid	449.314	201.97	CC(CCC(=O)NCC(=O)O)C1CCC2C1(C(CC3C2CCC4C3(CCC(C4)O)C)O)C	Lipids and lipid-like molecules
254	59-87-0	Nitrofurazone	198.039	140.3	C1=C(OC(=C1)[N+](=O)[O-])C=NNC(=O)N	Organoheterocyclic compounds
255	107-66-4	Dibutyl phosphate	210.102	167.79	CCCCOP(=O)(O)OCCCC	Organic acids and derivatives
